# Supplementary material for: Platform-directed allostery and quaternary structure dynamics of SAMHD1 catalysis
Source: Nat Commun. 2024 May 6;15:3775. doi: 10.1038/s41467-024-48237-w (PMC11074143; doi:10.1038/s41467-024-48237-w)
Supplement: Supplementary file 6 — Source Data [file 41467_2024_48237_MOESM6_ESM.xlsx]

## Sheet: Supp Fig 1
Panel c										Panel d
Time courses of dNTP hydrolysis										Rates of dNTP hydrolysis
Time (min)	dATP	dA	dGTP	dG	dCTP	dC	TTP	T
0	1	0	1	0	1	0	1	0		dATP	0.105644	0.151774	0.168732	0.098116
1.2	0.98763	0.06886	0.90485	0.09106	0.92552	0.06453	1.00017	0.06007		dGTP	0.192907	0.239183	0.259065	0.305041
1.7	0.99847	0.07355	0.89595	0.12754	0.89016	0.09939	0.89508	0.06546		dCTP	0.145496	0.20218	0.219495	0.236803
2.2	0.95523	0.0714	0.85507	0.1887	0.82759	0.13614	0.8911	0.10545		TTP	0.125257	0.170784	0.196817	0.155332
2.7	0.94445	0.11521	0.79647	0.16712	0.81216	0.1265	0.88563	0.15209
3.2	0.93354	0.12148	0.74798	0.21423	0.82243	0.1958	0.87608	0.1225
3.7	0.91236	0.15109	0.74109	0.25699	0.7686	0.21643	0.8184	0.1713
4.2	0.86603	0.17518	0.73523	0.26805	0.74457	0.25093	0.80434	0.16836
4.7	0.88001	0.20329	0.6543	0.31476	0.71452	0.28597	0.77393	0.22965
5.2	0.82893	0.22023	0.62208	0.3565	0.68603	0.29688	0.72244	0.24436
5.7	0.82038	0.21524	0.61494	0.3571	0.63501	0.36207	0.69413	0.29281
6.2	0.81562	0.24839	0.55206	0.39093	0.64371	0.36438	0.69976	0.27281
6.7	0.75283	0.26872	0.53151	0.42612	0.6002	0.43315	0.64191	0.31958
7.2	0.75615	0.28375	0.48585	0.51093	0.57298	0.43849	0.63671	0.34027
7.7	0.72514	0.3243	0.48811	0.50303	0.54724	0.42249	0.63961	0.36328
8.2	0.69815	0.34771	0.45155	0.54041	0.5543	0.48829	0.58329	0.36181
8.7	0.63707	0.36542	0.41174	0.58583	0.50442	0.49694	0.58216	0.42947
9.2	0.65638	0.37716	0.37718	0.5752	0.43083	0.52978	0.50413	0.4748
9.7	0.61876	0.40328	0.33456	0.63767	0.42958	0.52411	0.51711	0.47321
10.2	0.59759	0.42074	0.34071	0.6607	0.39028	0.59824	0.51311	0.50043
10.7	0.56261	0.43307	0.31464	0.66837	0.40733	0.60591	0.47785	0.51644
11.2	0.53582	0.46988	0.28901	0.67985	0.35169	0.67097	0.44249	0.55731
11.7	0.5262	0.48551	0.2531	0.71271	0.3303	0.67181	0.41599	0.57597
12.2	0.53466	0.53401	0.23074	0.71086	0.29032	0.7031	0.39227	0.5828
12.7	0.48073	0.5407	0.19736	0.76028	0.27352	0.74226	0.37343	0.62397
13.2	0.48328	0.56795	0.17974	0.77167	0.24987	0.72556	0.33689	0.65172
13.7	0.46337	0.5844	0.16163	0.79444	0.23053	0.74875	0.32877	0.66788
14.2	0.42605	0.62926	0.15455	0.7945	0.21792	0.78497	0.27633	0.66904
14.7	0.40294	0.62944	0.14965	0.82088	0.19642	0.78012	0.2887	0.71513
15.2	0.40252	0.67451	0.12548	0.83887	0.19076	0.8245	0.28355	0.74569
15.7	0.37412	0.67612	0.12676	0.84967	0.16126	0.82497	0.26651	0.76542
16.2	0.34046	0.68095	0.1266	0.8458	0.16561	0.82832	0.20446	0.80178
16.7	0.32178	0.71354	0.10413	0.90004	0.15387	0.88293	0.21841	0.79907
17.2	0.30968	0.74135	0.09211	0.90573	0.1336	0.86327	0.20111	0.80669
17.7	0.31904	0.75256	0.08246	0.91118	0.09891	0.8484	0.16745	0.78846
18.2	0.28598	0.76646	0.05885	0.92305	0.08084	0.88521	0.17106	0.86576
18.7	0.25602	0.79985	0.07639	0.93861	0.09756	0.90337	0.13669	0.8548
19.2	0.24076	0.81193	0.05653	0.91385	0.05297	0.90828	0.13713	0.8794
19.7	0.23972	0.84873	0.02426	0.93962	0.0504	0.93625	0.17281	0.89637
20.2	0.1915	0.84294	0.03689	0.93994	0.05063	0.95334	0.10869	0.87546
20.7	0.17681	0.82821	0.00534	0.95452	0.04916	0.93666	0.09331	0.93223
21.2	0.17907	0.88834	0.02137	0.93661	0.03322	0.94801	0.10282	0.91813
21.7	0.14018	0.87354	0.00902	0.96387	0.01692	0.94715	0.07092	0.92822
22.2	0.13603	0.90995	0.00161	0.95274	0.03853	0.99255	0.07123	0.92538
22.7	0.14537	0.91204	0.01553	0.97254	-0.00807	0.95413	0.06259	0.93894
23.2	0.1321	0.89695	0.03834	0.9699	0.03081	1.01395	0.04278	0.93979
23.7	0.15326	0.90722	0.01208	0.96975	0.02724	0.98649	0.01429	0.92306
24.2	0.09059	0.91769	0.035	0.93371	0.00751	0.95846	0.03376	0.94105
24.7	0.07929	0.93042	0.00155	0.95576	0.02474	1.00134	0.01064	0.93187
25.2	0.089	0.94958	0.01085	0.97644	0.03376	1.00283	0.04827	0.96005
25.7	0.0764	0.92423	-0.00786	0.98025	0.00597	1.00281	-0.00473	0.95634
26.2	0.07901	0.95506	0.01606	0.93357	0.02205	0.9587	0.01703	0.94391
26.7	0.08998	0.9515	0.00768	0.9813	-0.02638	0.98731	0.01928	0.96487
27.2	0.04788	0.9351	0.01269	0.97055	0.02191	0.98147	-0.00065	0.96555
27.7	0.06734	0.98693	0.02478	0.976	-0.01839	0.9698	0.0042	1.00526
28.2	0.04291	0.98623	-0.00827	0.9594	0.03033	0.98347	0.01022	0.99392
28.7	0.03885	0.99427	0.01375	0.95429	-0.0203	0.97074	0.03052	0.977
29.2	0.08116	0.98253	0.03347	0.9906	-0.0027	1.00503	0.05267	0.98885
29.7	0.04522	0.98127	0.00115	0.94495	-0.00376	0.99122	0.02035	1.00262
30.2	0.07037	0.96726	0.02496	0.96581	-0.03396	1.00333	0.01256	1.00606
30.7	0.06049	0.98334	-0.01854	0.96485	0.00715	1.03142	0.01613	1.00196
31.2	0.05505	0.99689	-0.0145	0.99168	-0.01482	0.981	-0.01061	0.98643
31.7	0.05026	0.95371	0.00043	0.95281	-0.01293	0.99361	0.01144	1.01033
32.2	0.04738	0.99143	0.01209	0.9756	0.00975	1.04003	-0.02059	1.00392
32.7	0.04873	0.98065	-0.01384	0.97315	0.00563	1.00726	0.02757	0.9872
33.2	0.04933	0.98052	-0.00128	0.97412	-0.00644	1.00619	0.01338	0.98769
33.7	0.05294	0.97592	0.01926	0.99108	-0.00114	1.00295	-0.00457	0.99432
34.2	0.04687	0.96542	-0.0122	0.9703	0.00706	0.97527	0.03799	0.99326
34.7	0.04721	0.98721	-0.0096	0.96287	-0.0047	0.99048	-0.02623	1.00487
35.2	0.04847	1.00829	-0.01764	0.99315	-0.00826	0.99568	0.0166	1.01129
35.7	0.04988	1.0194	-0.0086	0.9773	0.00593	1.02079	-0.02637	1.01707
36.2	0.06469	0.97974	0.02373	0.96329	0.02914	1.02174	-0.01143	1.01698
36.7	0.0511	1.01752	0.00428	1.02379	0.02617	0.99241	0.006	1.00018
37.2	0.0371	0.98559	-0.01429	0.95938	0.00785	1.01066	-0.02215	1.01045
37.7	-0.0046	1.02107	-0.00062	0.97626	0.03535	1.0001	0.03889	1.02297
38.2	0.03923	0.96854	0.01406	0.97264	0.00736	1.00196	-0.02375	0.99781
38.7	0.03666	0.97543	0.01911	0.97421	-0.00721	0.97642	-0.02776	0.96087
39.2	0.05903	1.00111	0.0161	0.95349	0.01049	0.98672	-0.02365	1.00224
39.7	0.02725	0.98228	0.00389	0.97466	0.01591	0.97906	0.02802	1.01169
40.2	0.04212	1.01803	-0.01571	0.96873	0.01932	0.97247	-0.01311	1.03232
40.7	0.03595	0.9898	-0.00537	0.95666	-0.0478	1.0017	-0.00258	0.98472
41.2	-0.00051	1.00911	-0.00924	0.96119	-0.0279	1.00924	0.01228	1.00518
41.7	0.05369	0.97306	-0.00906	0.96999	-0.01968	0.96718	-0.02129	0.9874
42.2	0.04351	1.03506	-0.00538	1.00073	0.01528	0.99815	-0.03088	0.98155
42.7	0.01923	1.01019	0.00282	0.97278	0.00824	1.01546	-0.00197	1.00607
43.2	0.03564	0.98628	-0.01866	1.01357	0.01146	1.00482	-0.00827	1.00468
43.7	0.04666	0.99363	-0.00361	0.98727	0.0075	0.99896	0.00119	1.01376
44.2	0.045	0.99186	-0.00956	0.98749	0.00082	0.98699	-0.0074	0.9792
44.7	0.04005	1.00079	0.02211	0.97519	-0.00232	1.04075	-0.02191	1.01156
45.2	0.03629	0.97292	0.0137	0.94721	0.00056	0.9976	0.00543	0.97513
45.7	0.04257	1.00644	0.01313	0.95454	-0.01646	0.97375	0.02288	0.98446
46.2	0.04307	0.99229	-0.00687	0.97775	-0.01249	1.00181	0.00272	0.99282
46.7	0.02033	1.00812	-0.00079	0.98136	-0.00503	1.01989	-0.01232	1.02842
47.2	0.05247	1.00218	0.0239	0.98021	-0.01353	1.01722	-0.00345	0.98694
47.7	0.04079	1.02531	-0.01302	0.96678	0.00932	0.9895	0.00712	0.99878
48.2	0.01973	0.99779	-0.01364	0.94644	0.00311	0.97935	-0.00719	1.00051
48.7	0.02395	1.00936	-0.00539	0.98344	-0.00618	1.00236	0.01403	0.99051
49.2	0.04218	0.9859	-0.00082	0.99629	-0.03402	1.017	0.01	0.99327
49.7	0.03067	1.00889	0.01283	0.96955	-0.00015	0.99024	-0.00941	0.98953
50.2	0.03138	1.00742	0.00713	1.00821	-0.01852	0.99319	-0.01531	0.99791
50.7	0.04344	0.99057	0.00019	0.97768	-0.02439	1.01921	0.00416	1.03463
51.2	0.00902	1.01286	-0.00906	0.97497	-0.0084	0.984	-0.02616	0.98156
51.7	0.03007	1.01045	-0.01891	0.98284	0.00408	1.00122	-0.00838	0.96951
52.2	0.03831	0.99685	0.00456	0.9918	0.02031	0.99305	0.00136	1.00127
52.7	0.01438	0.98126	0.00539	0.97737	-0.04378	0.99769	-0.01209	0.99192
53.2	0.05098	0.95292	-0.01503	0.97831	0.0139	0.99119	-0.00375	0.9751
53.7	0.0353	1.00011	-0.00384	0.9962	-0.02062	0.98314	0.00022	1.01578
54.2	0.03258	1.02987	0.00074	0.98599	-0.04171	0.99428	0.00664	1.00415
54.7	0.03648	0.97238	0.02034	0.97772	-0.0219	0.99697	-0.02154	1.00136
55.2	0.02648	0.99982	0.01048	0.96878	-0.00828	0.98981	-0.00968	1.0043
55.7	0.0278	1.04422	-0.00522	0.98685	-0.04452	0.99564	-0.00517	1.02234
56.2	0.02049	0.99578	-0.03167	1.00331	-0.01391	0.98771	-0.02401	1.00623
56.7	0.0285	0.99822	0.02052	1.00014	0.02345	1.00428	0.01378	0.98814
57.2	0.04443	0.98838	0.01417	0.99305	-0.00524	0.97133	-0.00652	0.9809
57.7	0.03044	0.998	-0.00867	0.97316	-0.03295	0.97442	0.00902	1.00326
58.2	0.03352	1.00275	0.00494	0.98858	-0.02388	0.96878	0.01212	0.98904
58.7	0.0278	1.02483	-0.01514	0.9558	-0.02088	0.98996	-0.03413	0.99897
59.2	0.02166	0.96441	0.0019	1.0145	0.00019	0.98271	0.00972	1.00067
59.7	0.03436	0.99647	-0.01344	0.96083	-0.03168	0.99377	0.00014	1.01184
60.2	0.02419	1.0157	0.01197	0.99789	0.01282	0.98681	0.00138	0.97875
60.7	0.03231	0.97129	0.01114	0.97907	-0.00027	0.99767	-0.00172	0.99984
61.2	0.00884	1.02524	-0.00456	0.99826	-0.00665	1.00414	-0.01006	0.98507
61.7	0.02627	1.01597	-0.01085	0.98326	-0.0148	1.00596	0.00815	0.98233
62.2	0.03489	1.02467	0.02111	0.9813	0.01596	0.99135	-0.02573	0.98465
62.7	0.02774	1.00731	0.00635	0.99979	0.02076	1.00048	0.00308	0.9837
63.2	0.04876	1.01527	-0.00063	0.98597	-0.0002	0.99779	-0.02446	1.00161
63.7	0.02572	0.99779	-0.01197	0.97473	-0.03079	0.95944	0.00345	1.0101
64.2	0.01665	0.98028	-0.02143	0.99536	0.00507	1.02374	-0.01	0.9923
64.7	0.03031	0.98336	-0.01533	0.97639	0.01689	0.97593	0.00143	1.02111
65.2	0.02679	1.01688	0.02447	0.96658	-0.01312	1.02918	0.0062	0.99661
65.7	0.02046	1.00123	0.02238	0.99817	-0.01247	1.01548	0.01091	0.99539
66.2	0.04243	1.03209	-0.00869	0.94758	0.00657	0.99521	-0.00352	1.02141
66.7	0.02922	0.97899	0.01284	0.97272	-0.02284	0.99453	0.00572	0.96899
67.2	0.03635	1.0118	0.00212	0.96776	0.00669	1.01417	0.01269	0.96711
67.7	0.02366	1.01849	-0.00435	0.99471	-0.03662	1.00441	0.01077	0.98084
68.2	0.02164	1.02491	-0.00855	0.98717	-0.01603	1.00747	0.00424	1.03204
68.7	0.03518	1.00243	-0.01015	0.97557	-0.03091	0.98873	-0.02069	0.99136
69.2	0.04783	1.02516	-0.00849	0.97568	0.00349	0.95886	-0.01993	0.98899
69.7	0.03063	1.0311	0.02131	0.97773	-0.02422	1.0276	0.0207	1.02083
70.2	0.01344	1.01195	0.01803	1.00615	-0.01351	0.98875	-0.00536	1.00154
70.7	0.06354	0.99273	-0.00341	0.99186	0.00879	0.97579	-0.00295	0.99755
71.2	0.03682	1.03133	-0.00144	1.01681	0.04045	0.97459	-0.02055	1.02256
71.7	0.01499	0.98885	0.01459	0.98812	-0.01138	1.00155	-0.00447	1.00747
72.2	0.0567	1.00832	0.01601	0.99731	-0.01492	1.00607	0.00159	0.97646
72.7	0.06547	0.98395	-0.01183	0.94729	0.00807	1.02852	-0.00546	0.99214
73.2	0.02095	0.97345	0.00497	1.04437	-0.01742	1.01564	-0.05234	0.99174
73.7	0.02351	0.99036	0.00687	0.9695	-0.03797	1.02709	0.00395	1.00678
74.2	0.05038	0.99973	-0.00175	0.96585	-0.00602	1.00545	-0.02316	1.00531
74.7	0.03954	0.98231	-0.01177	0.97888	0.00018	1.0081	-0.01342	0.98989
75.2	0.03964	0.99812	-0.01509	1.00181	-0.02671	1.01135	0.00434	0.99558
75.7	0.00276	0.98345	0.01043	0.98394	0.00192	1.00899	0.04143	0.99085
76.2	0.0143	0.99876	-0.03616	0.9773	-0.03246	0.96851	0.00831	0.99467
76.7	0.01927	0.96724	-0.00289	0.98878	-0.01387	0.97202	-0.00891	0.99876
77.2	0.02704	0.97856	-0.0312	0.99231	0.01858	1.01607	0.00764	1.01026
77.7	0.0043	0.97945	0.01232	0.99389	-0.00723	0.97814	0.00537	0.96539
78.2	0.01706	0.98414	-0.00576	0.99027	0.01036	1.00832	0.01695	0.99717
78.7	0.04165	0.96823	-0.00989	1.00027	-0.0118	1.00363	0.0163	0.99552
79.2	0.01277	0.96158	-0.00064	0.99233	0.03441	1.00729	-0.01415	1.02133
79.7	0.04154	1.00172	0.01346	1.00044	0.00384	0.9912	-0.01712	0.99967
80.2	0.02973	1.0166	0.02091	0.96798	-0.02239	1.02822	-0.00977	1.01914
80.7	0.01537	1.03671	-0.00392	1.00162	-0.02321	0.9999	-0.00486	1.04108
81.2	0.02175	0.99555	-0.02033	1.01345	0.00317	1.03647	-0.01722	0.99543
81.7	0.03003	1.01406	-0.00588	0.98794	0.01033	1.00203	0.00397	0.99324
82.2	0.02545	0.99386	0.00063	0.99915	-0.02459	1.00937	-0.00886	0.9831
82.7	0.04946	1.0103	0.01745	0.981	-0.01828	1.01251	-0.01113	0.99631
83.2	0.02989	1.00663	-0.00366	0.96777	-0.03491	0.99753	-0.03333	1.00926
83.7	0.01618	1.02688	0.01843	0.94652	-0.0285	0.99914	-0.02182	1.02468
84.2	0.03736	0.98839	0.03712	0.98868	0.00365	0.99667	0.00733	0.99336
84.7	0.03086	0.98092	-0.00608	0.98522	0.00822	0.97877	-0.0041	1.02354
85.2	0.05052	0.99047	0.01205	1.01391	-0.013	0.98967	-0.01703	0.99059
85.7	0.05203	0.99797	0.0129	0.99728	-0.01681	1.01872	-0.00611	0.98075
86.2	0.05617	0.98795	0.00081	0.99418	0.01157	0.98681	0.02331	0.98928
86.7	0.02122	0.99814	0.01275	0.99939	-0.01833	1.00175	-0.00729	1.01026
87.2	0.04237	1.01315	0.00017	0.98305	-0.02018	1.00033	-0.03102	1.02631
87.7	0.01321	0.99151	-0.00376	0.984	-0.01374	1.04763	0.0205	1.01302
88.2	0.01295	0.99988	0.03435	0.99042	-0.01292	0.9963	-0.00339	0.96413
88.7	0.03962	0.99693	-0.00903	0.98739	0.00564	0.99419	-0.00085	1.00123
89.2	0.03738	1.00177	0.00076	0.99488	-0.02146	0.99756	0.01189	0.99636
89.7	0.03554	1.00487	0.007	0.99393	-0.01856	1.01498	-0.00782	1.0105
90.2	0.02798	0.98919	0.00404	0.93628	-0.01005	1.0006	-0.00709	1.00013
90.7	0.02508	1.01937	0.01572	0.99659	-0.02274	1.00487	-0.01006	0.97854
91.2	0.01392	0.99645	-0.00724	0.96839	0.00305	1.01407	0.01361	0.96799
91.7	0.03255	1.03883	-0.0194	1.01498	-0.01915	1.01407	0.00019	0.99135
92.2	0.0237	1.01755	-0.00469	0.97763	0.00041	1.01339	-0.00644	1.02129
92.7	0.02017	1.02756	-0.008	0.94655	0.01153	0.97783	-0.02476	1.05009
93.2	0.08722	0.98144	0.01388	1.01124	-0.01999	1.02818	0.01034	0.9858
93.7	0.03799	1.00824	0.02427	1.01324	-0.03832	0.97821	0.01059	1.01042
94.2	0.01937	1.02062	0.00019	0.98668	-0.05556	1.00897	0.01811	0.99211

## Sheet: Supp Fig 6
Panel a									Panel b						Panel c						Panel d
Time courses of TTP hydrolysis									Rate vs SAMHD1 concentration						Rate/[SAMHD1] vs SAMHD1 concentration						Lag time vs SAMHD1 concentration
Time (s)	no SAMHD1	0.5 µM SAMHD1	1 µM SAMHD1	2 µM SAMHD1	4 µM SAMHD1	Time (s)	8 µM SAMHD1		[SAMHD1] (µM)	Rate (µM s-1)					[SAMHD1] (µM)	Rate / [Samhd1] (µM s-1)					[SAMHD1] (µM)	Lag time (s)
0						0				Exp1	Exp2	Exp3	Exp4			Exp1	Exp2	Exp3	Exp4			Exp1	Exp2	Exp3	Exp4
0.097657	0.014273	0.127607	0.174265	0.177881	0.14555	0.009766	0.030544		0.5	0.240876		0.227782	0.161187		0.5	0.481752		0.455564	0.322375		0.5	25.9911		24.3817	26.302
0.195314	0	0.005358	0.007095	0.004362	0.000678	0.019531	0.018388		1	0.477851	0.410982		0.349485		1	0.477851	0.410982		0.349485		1	13.1911	13.7695		11.0584
0.292972	0.008579	0	0.002818	0	0	0.029297	0.029405		2	0.899984	0.925424	0.894313	0.679436		2	0.449992	0.462712	0.447156	0.339718		2	7.68839	5.94225	5.96701
0.390629	0.028721	0.002029	0	0.001881	0.008414	0.039063	0.026093		4	1.88922	1.90648	1.76283	1.44463		4	0.472306	0.476619	0.440707	0.361159		4	3.51727	2.88507	3.19433
0.488286	0.016402	0.000291	0.006835	0.008187	0.013584	0.048829	0.025889		8	4.01696	3.64865	3.56932	3.17372		8	0.502119	0.456081	0.446165	0.396715		8	1.95527	1.66157	1.77281
0.585943	0.007968	0.006524	0.013647	0.005443	0.026194	0.058594	0.029086
0.683601	0.010973	0.004058	0.022046	0.01001	0.043014	0.06836	0.021919
0.781258	0.007136	0.00461	0.024948	0.013135	0.059772	0.078126	0.008274
0.878915	0.004918	0.010158	0.030366	0.016198	0.08141	0.087892	0.012346
0.976572	0.00512	0.008739	0.03002	0.021204	0.101993	0.097657	0.006728
1.07423	0.005324	0.01105	0.039468	0.029463	0.139858	0.107423	0.001284
1.17189	0.008463	0.011982	0.044414	0.029156	0.169816	0.117189	0.000861
1.26954	0.011485	0.010233	0.046471	0.039811	0.208492	0.126954	0.001372
1.3672	0.012842	0.010872	0.045309	0.049646	0.24549	0.13672	0.002524
1.46486	0.01659	0.01261	0.05091	0.058126	0.294334	0.146486	0.000773
1.56252	0.015715	0.015295	0.059955	0.070382	0.33648	0.156252	0
1.66017	0.011454	0.015018	0.060238	0.08073	0.38601	0.166017	0.002422
1.75783	0.014811	0.017044	0.064416	0.090362	0.432185	0.175783	0.006537
1.85549	0.013119	0.01781	0.064943	0.096711	0.48567	0.185549	0.010129
1.95314	0.014593	0.021645	0.066239	0.11164	0.542469	0.195314	0.014535
2.0508	0.016285	0.021746	0.071883	0.125678	0.59826	0.20508	0.008275
2.14846	0.01808	0.021438	0.077477	0.148022	0.65678	0.214846	0.00972
2.24612	0.020458	0.025058	0.083254	0.160415	0.724717	0.224612	0.007997
2.34377	0.017117	0.024546	0.096436	0.17985	0.793901	0.234377	0.017834
2.44143	0.015614	0.022883	0.101614	0.196299	0.864508	0.244143	0.011164
2.53909	0.017088	0.027337	0.102227	0.209869	0.938349	0.253909	0.023
2.63675	0.017162	0.026123	0.108455	0.225356	1.0103	0.263675	0.015673
2.7344	0.024893	0.028356	0.11736	0.234037	1.08722	0.27344	0.026297
2.83206	0.024094	0.030808	0.126152	0.248109	1.16774	0.283206	0.024314
2.92972	0.022311	0.031317	0.129739	0.27022	1.25272	0.292972	0.025786
3.02738	0.031317	0.036106	0.141603	0.288603	1.34023	0.302737	0.027422
3.12503	0.036542	0.036545	0.151184	0.311576	1.43371	0.312503	0.038702
3.22269	0.028589	0.037769	0.160463	0.336427	1.53288	0.322269	0.027056
3.32035	0.034132	0.039519	0.169656	0.355323	1.63351	0.332035	0.037608
3.418	0.045517	0.042511	0.170178	0.374399	1.73659	0.3418	0.037156
3.51566	0.039182	0.046261	0.17704	0.397765	1.83023	0.351566	0.043578
3.61332	0.031668	0.045737	0.187749	0.425861	1.93337	0.361332	0.046102
3.71097	0.021948	0.050393	0.198303	0.457061	2.0374	0.371098	0.047911
3.80863	0.012549	0.053587	0.204143	0.482963	2.14238	0.380863	0.045429
3.90629	0.033158	0.05658	0.210314	0.508306	2.25183	0.390629	0.053149
4.00395	0.038875	0.06249	0.219015	0.537265	2.37808	0.400395	0.052187
4.1016	0.041254	0.065524	0.224256	0.566572	2.50588	0.41016	0.054756
4.19926	0.028791	0.069129	0.239108	0.591551	2.61838	0.419926	0.054638
4.29692	0.023289	0.070139	0.25646	0.620398	2.72989	0.429692	0.062343
4.39458	0.030834	0.077477	0.274729	0.652533	2.84195	0.439458	0.061161
4.49223	0.02396	0.080441	0.286727	0.679072	2.96359	0.449223	0.077447
4.58989	0.018181	0.087751	0.294871	0.713927	3.09318	0.458989	0.076967
4.68755	0.019393	0.085503	0.298563	0.746545	3.22232	0.468755	0.082642
4.78521	0.01243	0.086337	0.309158	0.778919	3.35975	0.47852	0.085563
4.88286	0.010054	0.092743	0.327679	0.810132	3.49369	0.488286	0.093413
4.98052	0.011747	0.095007	0.343264	0.839992	3.62467	0.498052	0.088044
5.07818	0.008754	0.093661	0.352511	0.872574	3.76428	0.507818	0.096814
5.17583	0.008024	0.097312	0.37096	0.907631	3.90008	0.517583	0.095355
5.27349	0.012357	0.10744	0.387043	0.941705	4.03883	0.527349	0.105905
5.37115	0.021087	0.109934	0.410231	0.984735	4.17938	0.537115	0.110853
5.46881	0.023217	0.109059	0.419483	1.01601	4.32138	0.546881	0.12177
5.56646	0.026356	0.114107	0.428136	1.05709	4.45441	0.556646	0.122193
5.66412	0.023625	0.120542	0.435813	1.09887	4.60508	0.566412	0.125433
5.76178	0.027361	0.123785	0.449735	1.13701	4.76095	0.576178	0.13041
5.85944	0.027798	0.124337	0.468564	1.17905	4.90977	0.585943	0.134861
5.95709	0.030236	0.127038	0.485346	1.219	5.06088	0.595709	0.143398
6.05475	0.031286	0.127841	0.478894	1.26241	5.21961	0.605475	0.149716
6.15241	0.032147	0.133051	0.480149	1.29719	5.37082	0.615241	0.150445
6.25006	0.031373	0.135546	0.495987	1.32913	5.5324	0.625006	0.155073
6.34772	0.033038	0.138713	0.51532	1.3587	5.68535	0.634772	0.163071
6.44538	0.035401	0.146024	0.53352	1.39688	5.84003	0.644538	0.169126
6.54303	0.028732	0.151205	0.548216	1.43425	6.00045	0.654304	0.177562
6.64069	0.028777	0.157363	0.563671	1.47936	6.16291	0.664069	0.178554
6.73835	0.025916	0.164601	0.570237	1.53438	6.32954	0.673835	0.185255
6.83601	0.028383	0.169607	0.579884	1.58341	6.49746	0.683601	0.196838
6.93366	0.027974	0.16987	0.595658	1.62184	6.66195	0.693366	0.200883
7.03132	0.028806	0.173154	0.616631	1.67206	6.82972	0.703132	0.207317
7.12898	0.029843	0.179896	0.643527	1.71245	7.01098	0.712898	0.217708
7.22664	0.030688	0.189163	0.655566	1.756	7.1893	0.722664	0.225211
7.32429	0.032995	0.202501	0.672043	1.79994	7.36057	0.732429	0.231705
7.42195	0.032103	0.203669	0.682186	1.84737	7.53536	0.742195	0.235702
7.51961	0.029274	0.206836	0.701187	1.89458	7.70956	0.751961	0.243507
7.61726	0.026923	0.208033	0.727908	1.94037	7.87514	0.761727	0.255346
7.71492	0.025873	0.209477	0.750892	1.98962	8.04721	0.771492	0.261081
7.81258	0.029464	0.202851	0.773148	2.04179	8.21202	0.781258	0.267311
7.91024	0.024224	0.215883	0.784385	2.08882	8.38802	0.791024	0.279908
8.00789	0.028383	0.223049	0.797797	2.13775	8.56562	0.800789	0.282649
8.10555	0.026021	0.231513	0.813516	2.18866	8.74185	0.810555	0.294339
8.20321	0.030163	0.232535	0.834777	2.24069	8.92568	0.820321	0.293522
8.30087	0.026865	0.237351	0.848336	2.28689	9.11024	0.830087	0.303433
8.39852	0.029185	0.241291	0.861629	2.33985	9.30026	0.839852	0.317665
8.49618	0.028732	0.248573	0.884792	2.39656	9.48526	0.849618	0.325499
8.59384	0.023873	0.256746	0.906055	2.44807	9.67497	0.859384	0.333597
8.69149	0.029507	0.262758	0.920547	2.50359	9.86861	0.869149	0.340713
8.78915	0.027493	0.269005	0.941414	2.56231	10.0502	0.878915	0.344336
8.88681	0.030675	0.275338	0.963189	2.61867	10.2323	0.888681	0.359809
8.98447	0.028954	0.276097	0.982729	2.6693	10.412	0.898447	0.369107
9.08212	0.031098	0.284153	0.994988	2.72697	10.5965	0.908212	0.377668
9.17978	0.029887	0.29485	1.01246	2.7806	10.7812	0.917978	0.379742
9.27744	0.033286	0.303066	1.03148	2.83999	10.968	0.927744	0.393211
9.37509	0.029274	0.310231	1.04971	2.89803	11.1515	0.93751	0.400746
9.47275	0.038278	0.310115	1.07333	2.95672	11.3405	0.947275	0.414988
9.57041	0.038	0.318987	1.1005	3.01152	11.5304	0.957041	0.424411
9.66807	0.03933	0.320928	1.12184	3.07578	11.72	0.966807	0.435065
9.76572	0.037211	0.326708	1.1502	3.14007	11.9082	0.976572	0.440861
9.86338	0.038569	0.33456	1.17418	3.20172	12.0988	0.986338	0.454853
9.96104	0.041504	0.341024	1.19099	3.25442	12.2894	0.996104	0.459173
10.0587	0.040102	0.346468	1.21431	3.30789	12.4806	1.00587	0.469329
10.1563	0.041444	0.352377	1.23555	3.35715	12.6722	1.01564	0.480921
10.254	0.04105	0.363177	1.25909	3.41433	12.8647	1.0254	0.496593
10.3517	0.041227	0.36376	1.28225	3.48	13.0525	1.03517	0.503554
10.4493	0.039139	0.369248	1.30215	3.55426	13.2443	1.04493	0.518454
10.547	0.040319	0.381229	1.32533	3.63244	13.4339	1.0547	0.52814
10.6446	0.037987	0.382192	1.34553	3.70687	13.6189	1.06446	0.540315
10.7423	0.036891	0.389753	1.36092	3.76662	13.8158	1.07423	0.548154
10.8399	0.037475	0.396159	1.38839	3.82533	14.0077	1.084	0.565483
10.9376	0.036497	0.401879	1.40774	3.8899	14.1934	1.09376	0.579164
11.0353	0.040918	0.408331	1.42883	3.95673	14.3755	1.10353	0.584416
11.1329	0.038978	0.413816	1.4571	4.02056	14.5693	1.11329	0.592891
11.2306	0.038103	0.419787	1.47607	4.08806	14.7566	1.12306	0.613163
11.3282	0.041066	0.425259	1.49978	4.15372	14.9469	1.13282	0.625815
11.4259	0.04086	0.434805	1.52023	4.22138	15.1321	1.14259	0.630727
11.5236	0.042903	0.442697	1.5532	4.28743	15.3269	1.15236	0.64723
11.6212	0.041954	0.447047	1.57938	4.34768	15.5139	1.16212	0.657029
11.7189	0.042787	0.450126	1.60785	4.41388	15.702	1.17189	0.67681
11.8165	0.044846	0.463729	1.63106	4.4834	15.895	1.18165	0.685998
11.9142	0.042889	0.471082	1.66062	4.55287	16.0855	1.19142	0.705136
12.0118	0.042668	0.476512	1.68843	4.62518	16.2759	1.20118	0.714949
12.1095	0.042918	0.488027	1.71357	4.69678	16.4629	1.21095	0.726284
12.2072	0.04305	0.497731	1.74731	4.76524	16.6512	1.22072	0.73345
12.3048	0.046624	0.503146	1.76404	4.82756	16.8379	1.23048	0.751384
12.4025	0.058226	0.509291	1.76952	4.89216	17.0164	1.24025	0.762692
12.5001	0.056416	0.52308	1.79822	4.96069	17.1965	1.25001	0.778935
12.5978	0.050623	0.530844	1.8161	5.03584	17.3832	1.25978	0.785872
12.6954	0.056273	0.535443	1.83448	5.113		1.26954	0.813101
12.7931	0.048361	0.541089	1.85888	5.19367		1.27931	0.818178
12.8908	0.047237	0.546502	1.88522	5.2721		1.28908	0.834227
12.9884	0.049368	0.555903	1.91471	5.34855		1.29884	0.840841
13.0861	0.053892	0.563913	1.9491	5.41824		1.30861	0.856967
13.1837	0.05036	0.568976	1.97793	5.47866		1.31837	0.873654
13.2814	0.048712	0.58064	2.01036	5.54374		1.32814	0.897732
13.379	0.048727	0.587304	2.0384	5.62449		1.3379	0.903468
13.4767	0.047427	0.594779	2.06362	5.7151		1.34767	0.921448
13.5744	0.045675	0.599812	2.09378	5.78372		1.35744	0.941112
13.672	0.047107	0.615778	2.1144	5.84344		1.3672	0.951011
13.7697	0.047676	0.619879	2.14266	5.90827		1.37697	0.962653
13.8673	0.048859	0.628575	2.16826	5.98167		1.38673	0.984048
13.965	0.051441	0.637495	2.19407	6.05032		1.3965	0.993573
14.0626	0.053162	0.652145	2.22463	6.12076		1.40626	1.01313
14.1603	0.055308	0.655489	2.24637	6.18977		1.41603	1.0286
14.258	0.053178	0.662829	2.27144	6.26985		1.4258	1.04369
14.3556	0.05325	0.671101	2.3022	6.33857		1.43556	1.05301
14.4533	0.051587	0.682298	2.3307	6.42126		1.44533	1.07589
14.5509	0.051558	0.694936	2.35598	6.5008		1.45509	1.09351
14.6486	0.049515	0.704359	2.38724	6.57848		1.46486	1.10674
14.7462	0.04858	0.711525	2.41697	6.65992		1.47462	1.11918
14.8439	0.048904	0.723993	2.44567	6.74183		1.48439	1.13665
14.9416	0.051003	0.72911	2.47354	6.82353		1.49416	1.15625
15.0392	0.047501	0.736928	2.50329	6.90374		1.50392	1.17684
15.1369	0.049895	0.741952	2.52819	6.97186		1.51369	1.1957
15.2345	0.049719	0.752516	2.55178	7.05624		1.52345	1.21187
15.3322	0.05325	0.759763	2.58272	7.13784		1.53322	1.22399
15.4298	0.05649	0.769086	2.61238	7.21701		1.54299	1.2373
15.5275	0.053995	0.779833	2.64866	7.29425		1.55275	1.26257
15.6252	0.054344	0.789562	2.68136	7.37027		1.56252	1.27389
15.7228	0.054915	0.796797	2.71214	7.45316		1.57228	1.29487
15.8205	0.053424	0.806505	2.73696	7.53718		1.58205	1.30875
15.9181	0.056416	0.813323	2.76785	7.61674		1.59181	1.33141
16.0158	0.056301	0.82363	2.79967	7.70279		1.60158	1.34838
16.1135	0.06227	0.830076	2.83132	7.78247		1.61135	1.37138
16.2111	0.058606	0.838794	2.8661	7.85904		1.62111	1.38161
16.3088	0.057089	0.853187	2.90627	7.93615		1.63088	1.40609
16.4064	0.05706	0.868147	2.94473	8.02032		1.64064	1.41664
16.5041	0.057642	0.87137	2.98312	8.09915		1.65041	1.44337
16.6017	0.053119	0.876705	3.00049	8.18722		1.66017	1.45841
16.6994	0.058767	0.8863	3.02485	8.27023		1.66994	1.4828
16.797	0.055644	0.897643	3.05294	8.362		1.67971	1.49486
16.8947	0.053252	0.910787	3.07501	8.44259		1.68947	1.51911
16.9924	0.055614	0.914525	3.11038	8.51587		1.69924	1.53632
17.09	0.063846	0.923039	3.14284	8.59179		1.709	1.55499
17.1877	0.06672	0.933277	3.16666	8.68058		1.71877	1.56865
17.2853	0.067055	0.94552	3.19736	8.76227		1.72853	1.59816
17.383	0.066473	0.953768	3.2348	8.85223		1.7383	1.61462
17.4807	0.068311	0.965195	3.26282	8.93669		1.74806	1.63783
17.5783	0.063656	0.978301	3.29706	9.02571		1.75783	1.65379
17.676	0.064372	0.984748	3.32677	9.11106		1.7676	1.68122
17.7736	0.066034	0.99998	3.35439	9.19122		1.77736	1.69307
17.8713	0.059204	1.00653	3.38671	9.27365		1.78713	1.71584
17.9689	0.061481	1.01557	3.41446	9.3544		1.79689	1.73368
18.0666	0.053834	1.02594	3.45578	9.43068		1.80666	1.75891
18.1642	0.052068	1.02619	3.49526	9.52316		1.81642	1.77669
18.2619	0.051352	1.03994	3.5446	9.61535		1.82619	1.80202
18.3596	0.054418	1.04884	3.59332	9.70402		1.83596	1.82067
18.4572	0.058212	1.06307	3.6266	9.77834		1.84572	1.8443
18.5549	0.058065	1.07171	3.65057	9.85966		1.85549	1.8555
18.6525	0.065918	1.084	3.68243	9.97158		1.86525	1.87983
18.7502	0.060839	1.09766	3.72091	10.0939		1.87502	1.89725
18.8479	0.064984	1.10483	3.75345	10.1781		1.88478	1.92588
18.9455	0.070326	1.11717	3.78905	10.2628		1.89455	1.9423
19.0432	0.071434	1.13748	3.82584	10.3588		1.90432	1.96766
19.1408	0.065742	1.14335	3.85586	10.4485		1.91408	1.98017
19.2385	0.071901	1.15572	3.8903	10.5367		1.92385	2.00077
19.3361	0.069465	1.15736	3.92869	10.6213		1.93361	2.02261
19.4338	0.069713	1.16661	3.95923	10.7021		1.94338	2.05089
19.5314	0.072514	1.17886	4.00277	10.778		1.95314	2.06908
19.6291	0.07136	1.18447	4.0452	10.8555		1.96291	2.0913
19.7268	0.072601	1.19897	4.08273	10.9363		1.97268	2.11756
19.8244	0.076761	1.21161	4.1141	11.0181		1.98244	2.14196
19.9221	0.075825	1.22206	4.14247	11.1194		1.99221	2.15983
20.0197	0.073374	1.24001	4.17012	11.2267		2.00197	2.1785
20.1174	0.075009	1.25478	4.20231	11.3297		2.01174	2.20091
20.2151	0.073492	1.26889	4.22961	11.3983		2.0215	2.2222
20.3127	0.071405	1.27499	4.27242	11.4825		2.03127	2.25048
20.4104	0.073913	1.28845	4.31564	11.5764		2.04104	2.26515
20.508	0.076397	1.29786	4.34866	11.6629		2.0508	2.29354
20.6057	0.077533	1.30724	4.38446	11.7351		2.06057	2.31237
20.7033	0.077316	1.32004	4.42352	11.8051		2.07033	2.33503
20.801	0.077608	1.33492	4.45495	11.8887		2.0801	2.35863
20.8986	0.081022	1.343	4.48988	11.9728		2.08987	2.3835
20.9963	0.079488	1.35709	4.52427	12.0723		2.09963	2.40043
21.094	0.077681	1.36799	4.55908	12.1567		2.1094	2.43148
21.1916	0.078963	1.37959	4.59078	12.2369		2.11916	2.45113
21.2893	0.073768	1.39415	4.62813	12.3194		2.12893	2.47567
21.3869	0.077153	1.4055	4.6671	12.4037		2.13869	2.49998
21.4846	0.074323	1.42507	4.70124	12.4895		2.14846	2.52787
21.5822	0.072645	1.43921	4.74334	12.5816		2.15822	2.55358
21.6799	0.076673	1.44874	4.78885	12.6722		2.16799	2.56966
21.7776	0.088596	1.45179	4.8188	12.7823		2.17776	2.58916
21.8752	0.094069	1.44952	4.84501	12.8969		2.18752	2.62555
21.9729	0.08197	1.46084	4.89368	12.9978		2.19729	2.64569
22.0705	0.07638	1.47215	4.93811	13.097		2.20705	2.67414
22.1682	0.080321	1.48993	4.97636	13.1843		2.21682	2.69096
22.2659	0.0766	1.5051	5.01785	13.2615		2.22659	2.71717
22.3635	0.075506	1.5092	5.05403	13.3324		2.23635	2.74548
22.4612	0.082451	1.5254	5.09249	13.4148		2.24612	2.76833
22.5588	0.082233	1.53316	5.13373	13.5105		2.25588	2.78825
22.6565	0.080482	1.54435	5.17318	13.6216		2.26565	2.82087
22.7541	0.088902	1.5563	5.20884	13.7379		2.27541	2.84227
22.8518	0.092083	1.56871	5.24311	13.84		2.28518	2.87145
22.9494	0.092317	1.58316	5.2795	13.9376		2.29494	2.89161
23.0471	0.097703	1.5971	5.32056	14.0332		2.30471	2.91811
23.1448	0.093821	1.5999	5.35022	14.1083		2.31448	2.94106
23.2424	0.082861	1.61508	5.39428	14.1663		2.32424	2.96784
23.3401	0.081577	1.62344	5.42732	14.2429		2.33401	2.99322
23.4377	0.075126	1.63326	5.46676	14.336		2.34377	3.01461
23.5354	0.06618	1.64602	5.5032	14.4286		2.35354	3.03996
23.6331	0.065495	1.6667	5.54928	14.5263		2.3633	3.06659
23.7307	0.073186	1.67851	5.58258	14.6221		2.37307	3.09545
23.8284	0.097761	1.6938	5.61986	14.7074		2.38284	3.12308
23.926	0.096053	1.7054	5.6587	14.7901		2.3926	3.1493
24.0237	0.090785	1.71796	5.70146	14.8831		2.40237	3.17688
24.1213	0.095557	1.72693	5.72878	14.9782		2.41213	3.20421
24.219	0.088377	1.73579	5.76804	15.0672		2.4219	3.22902
24.3166	0.079899	1.74933	5.817	15.1727		2.43167	3.25119
24.4143	0.071404	1.76293	5.85166	15.2674		2.44143	3.28226
24.512	0.074164	1.78239	5.88615	15.3422		2.4512	3.3063
24.6096	0.102079	1.791	5.92118	15.438		2.46096	3.33554
24.7073	0.113522	1.80425	5.96273	15.5175		2.47073	3.35846
24.8049	0.10516	1.81442	6.00617	15.605		2.48049	3.38521
24.9026	0.105525	1.82861	6.05087	15.7141		2.49026	3.42171
25.0003	0.104036	1.8432	6.08728	15.8334		2.50002	3.44595
25.0979	0.089253	1.85688	6.13638	15.9186		2.50979	3.46878
25.1956	0.084729	1.87011	6.17797	15.9657		2.51956	3.50152
25.2932	0.078292	1.88522	6.22341	16.0555		2.52932	3.5282
25.3909	0.088347	1.89803	6.26135	16.1389		2.53909	3.55249
25.4885	0.089412	1.91626	6.30066	16.2309		2.54885	3.57822
25.5862	0.080541	1.92656	6.3423	16.3179		2.55862	3.6019
25.6839	0.071083	1.93972	6.3881	16.4067		2.56839	3.63284
25.7815	0.070586	1.94966	6.43585	16.4914		2.57815	3.65538
25.8792	0.072674	1.96494	6.47094	16.5799		2.58792	3.68706
25.9768	0.076249	1.97765	6.5117	16.6645		2.59768	3.71059
26.0745	0.080205	2.00011	6.55147	16.7531		2.60745	3.74828
26.1721	0.088085	2.02428	6.59844	16.8402		2.61721	3.76815
26.2698	0.089925	2.03423	6.64193	16.9233		2.62698	3.81206
26.3675	0.087706	2.04664	6.68395	17.0134		2.63675	3.83502
26.4651	0.07933	2.0609	6.72536	17.1021		2.64651	3.86299
26.5628	0.072426	2.07827	6.76602	17.1835		2.65628	3.88497
26.6604	0.065377	2.08266	6.80525	17.2769		2.66604	3.91765
26.7581	0.066574	2.09008	6.84262	17.3675		2.67581	3.94895
26.8557	0.069317	2.10238	6.87997	17.4553		2.68557	3.98022
26.9534	0.075578	2.11867	6.91936			2.69534	3.99973
27.0511	0.082087	2.13537	6.94812			2.70511	4.03866
27.1487	0.08451	2.1513	6.99111			2.71487	4.05974
27.2464	0.089703	2.16252	7.07181			2.72464	4.09607
27.344	0.095046	2.17723	7.10889			2.7344	4.12525
27.4417	0.090974	2.19493	7.14215			2.74417	4.15638
27.5393	0.094929	2.21178	7.18474			2.75393	4.18321
27.637	0.092097	2.22164	7.22613			2.7637	4.21239
27.7347	0.090113	2.23511	7.2654			2.77347	4.23478
27.8323	0.090975	2.25462	7.30973			2.78323	4.26656
27.93	0.091617	2.26952	7.36456			2.793	4.29645
28.0276	0.091397	2.2845	7.42019			2.80276	4.32911
28.1253	0.08896	2.30103	7.46793			2.81253	4.35349
28.2229	0.090901	2.31825	7.50733			2.82229	4.38941
28.3206	0.089968	2.32577	7.55417			2.83206	4.42287
28.4183	0.096214	2.34599	7.59455			2.84183	4.45346
28.5159	0.097279	2.36857	7.64174			2.85159	4.48939
28.6136	0.089092	2.37151	7.67151			2.86136	4.51589
28.7112	0.086262	2.38965	7.6881			2.87112	4.5494
28.8089	0.080511	2.41264	7.73715			2.88089	4.58071
28.9065	0.084727	2.42299	7.78956			2.89065	4.60494
29.0042	0.085779	2.42729	7.83676			2.90042	4.63755
29.1019	0.08591	2.43587	7.88879			2.91019	4.67004
29.1995	0.088421	2.44919	7.93068			2.91995	4.69792
29.2972	0.09852	2.46463	7.9669			2.92972	4.73575
29.3948	0.100446	2.48112	8.0015			2.93948	4.76267
29.4925	0.099877	2.49414	8.03618			2.94925	4.79734
29.5902	0.096914	2.50701	8.07525			2.95901	4.82576
29.6878	0.093878	2.52289	8.11642			2.96878	4.85622
29.7855	0.088582	2.53568	8.16274			2.97855	4.87899
29.8831	0.086115	2.54857	8.21302			2.98831	4.91774
29.9808	0.084669	2.56596	8.26045			2.99808	4.9443
30.0784	0.099658	2.58014	8.31119			3.00784	4.98121
30.1761	0.104707	2.59299	8.36328			3.01761	5.0083
30.2737	0.108166	2.61123	8.40488			3.02738	5.05403
30.3714	0.112398	2.62771	8.44863			3.03714	5.07615
30.4691	0.115156	2.64223	8.49548			3.04691	5.11094
30.5667	0.117695	2.66158	8.55162			3.05667	5.13817
30.6644	0.117082	2.67536	8.59733			3.06644	5.17727
30.762	0.119943	2.6921	8.64773			3.0762	5.2008
30.8597	0.119855	2.70713	8.69873			3.08597	5.24155
30.9574	0.108107	2.72118	8.72692			3.09573	5.26876
31.055	0.102665	2.73843	8.7791			3.1055	5.30796
31.1527	0.10678	2.76123	8.82046			3.11527	5.33608
31.2503	0.105466	2.7694	8.85844			3.12503	5.37061
31.348	0.107189	2.77583	8.89277			3.1348	5.39928
31.4456	0.11266	2.79011	8.93517			3.14456	5.44202
31.5433	0.113215	2.80241	8.97224			3.15433	5.46541
31.641	0.110837	2.81142	9.02382			3.1641	5.50103
31.7386	0.110224	2.8438	9.08758			3.17386	5.52365
31.8363	0.111916	2.87702	9.15081			3.18363	5.56692
31.9339	0.114309	2.89284	9.19784			3.19339	5.59213
32.0316	0.112194	2.91303	9.22314			3.20316	5.63345
32.1292	0.119622	2.93217	9.26019			3.21292	5.66618
32.2269	0.12273	2.94667	9.29968			3.22269	5.69898
32.3246	0.115273	2.96079	9.34851			3.23245	5.72979
32.4222	0.117972	2.95879	9.41035			3.24222	5.76638
32.5199	0.12114	2.97309	9.45525			3.25199	5.79793
32.6175	0.12756	2.99363	9.50715			3.26175	5.83664
32.7152	0.128144	3.01047	9.55711			3.27152	5.86396
32.8128	0.121593	3.02223	9.60064			3.28128	5.90146
32.9105	0.116966	3.02671	9.65255			3.29105	5.93926
33.0082	0.11056	3.03144	9.7021			3.30082	5.96673
33.1058	0.116411	3.03844	9.74624			3.31058	5.99487
33.2035	0.11771	3.05501	9.80613			3.32035	6.03542
33.3011	0.11733	3.08206	9.85239			3.33011	6.06901
33.3988	0.121183	3.11829	9.89212			3.33988	6.09439
33.4964	0.118542	3.14819	9.92744			3.34964	6.13358
33.5941	0.119958	3.16145	9.96896			3.35941	6.1699
33.6917	0.11736	3.16566	10.0154			3.36917	6.2038
33.7894	0.112092	3.17593	10.0433			3.37894	6.2314
33.8871	0.104722	3.19309	10.1053			3.38871	6.2743
33.9847	0.106064	3.21205	10.1471			3.39847	6.29886
34.0824	0.103686	3.22854	10.2133			3.40824	6.34255
34.18	0.101949	3.24381	10.2437			3.418	6.37188
34.2777	0.107685	3.26402	10.2571			3.42777	6.41275
34.3753	0.114514	3.27214	10.2872			3.43754	6.4419
34.473	0.122876	3.28457	10.381			3.4473	6.48561
34.5707	0.127634	3.30216	10.4433			3.45707	6.51657
34.6683	0.114951	3.32398	10.4776			3.46683	6.55415
34.766	0.108414	3.33677	10.5214			3.4766	6.58676
34.8636	0.108998	3.35133	10.6001			3.48636	6.62249
34.9613	0.109465	3.36261	10.6163			3.49613	6.65179
35.059	0.113464	3.37915	10.6517			3.5059	6.69018
35.1566	0.126247	3.39707	10.7133			3.51566	6.71762
35.2543	0.124511	3.41509	10.7545			3.52543	6.76208
35.3519	0.12187	3.43441	10.7868			3.53519	6.7942
35.4496	0.110297	3.45222	10.8167			3.54496	6.83032
35.5472	0.099935	3.47308	10.8526			3.55472	6.8571
35.6449	0.099614	3.48942	10.908			3.56449	6.90461
35.7426	0.097965	3.50631	10.9666			3.57425	6.9241
35.8402	0.106561	3.52556	11.033			3.58402	6.96259
35.9379	0.113814	3.54284	11.0679			3.59379	7.00976
36.0355	0.122613	3.56134	11.1122			3.60355	7.04013
36.1332	0.1301	3.57453	11.1464			3.61332	7.06736
36.2308	0.144344	3.59415	11.2037			3.62308	7.11451
36.3285	0.137514	3.60711	11.247			3.63285	7.14008
36.4261	0.131209	3.62319	11.2969			3.64262	7.18102
36.5238	0.142855	3.63472	11.3562			3.65238	7.21171
36.6215	0.153041	3.6495	11.4021			3.66215	7.26021
36.7191	0.151494	3.66748	11.4437			3.67191	7.28904
36.8168	0.129385	3.69748	11.4787			3.68168	7.33195
36.9144	0.13531	3.72808	11.5249			3.69144	7.36449
37.0121	0.134055	3.73867	11.5647			3.70121	7.3963
37.1097	0.12273	3.74454	11.6052			3.71097	7.42862
37.2074	0.110953	3.76577	11.6579			3.72074	7.46975
37.3051	0.118075	3.78383	11.7179			3.73051	7.50553
37.4027	0.126072	3.80122	11.7744			3.74027	7.54034
37.5004	0.134974	3.8324	11.8106			3.75004	7.57652
37.598	0.138316	3.85024	11.8542			3.7598	7.61142
37.6957	0.133369	3.86142	11.9009			3.76957	7.64602
37.7933	0.127633	3.88093	11.969			3.77934	7.68786
37.891	0.120161	3.89598	12.0143			3.7891	7.72183
37.9887	0.117053	3.90845	12.0617			3.79887	7.7661
38.0863	0.120001	3.93372	12.1132			3.80863	7.7926
38.184	0.132581	3.95124	12.1628			3.8184	7.83223
38.2816	0.129647	3.9697	12.2055			3.82816	7.86886
38.3793	0.130625	3.99315	12.2431			3.83793	7.90556
38.477	0.13369	4.01759	12.2831			3.84769	7.94669
38.5746	0.136419	4.03512	12.3299			3.85746	7.98342
38.6723	0.13855	4.04213	12.3829			3.86723	8.01835
38.7699	0.137149	4.05615	12.4479			3.87699	8.04692
38.8676	0.135748	4.05778	12.4868			3.88676	8.09491
38.9652	0.135806	4.07063	12.5318			3.89652	8.13168
39.0629	0.136332	4.07908	12.5759			3.90629	8.16464
39.1606	0.135223	4.09817	12.6242			3.91606	8.20068
39.2582	0.135806	4.11194	12.6714			3.92582	8.24732
39.3559	0.134274	4.12535	12.7251			3.93559	8.27284
39.4535	0.133063	4.14095	12.7693			3.94535	8.31416
39.5512	0.13385	4.1589	12.8185			3.95512	8.34782
39.6488	0.132727	4.18189	12.867			3.96488	8.38912
39.7465	0.125095	4.20096	12.9229			3.97465	8.43124
39.8442	0.119811	4.22348	12.9831			3.98442	8.4653
39.9418	0.119534	4.24102	13.0324			3.99418	8.49668
40.0395	0.118878	4.25822	13.0768			4.00395	8.54172
40.1371	0.119899	4.2755	13.119			4.01371	8.57051
40.2348	0.135149	4.29649	13.1702			4.02348	8.61626
40.3324	0.142286	4.31943	13.2264			4.03324	8.64438
40.4301	0.145278	4.33596	13.2788			4.04301	8.68715
40.5278	0.144898	4.35548	13.327			4.05278	8.72072
40.6254	0.14627	4.36967	13.3689			4.06254	8.76042
40.7231	0.140491	4.3893	13.4005			4.07231	8.78783
40.8207	0.13458	4.40661	13.4284			4.08207	8.83419
40.9184	0.13531	4.43108	13.466			4.09184	8.86821
41.016	0.132582	4.44841	13.5224			4.1016	8.91571
41.1137	0.131238	4.47045	13.5658			4.11137	8.94805
41.2114	0.137047	4.48893	13.6247			4.12114	8.98669
41.309	0.13871	4.50884	13.6613			4.1309	9.02647
41.4067	0.139498	4.51802	13.6977			4.14067	9.06379
41.5043	0.142256	4.53272	13.7502			4.15043	9.10145
41.602	0.144387	4.54725	13.8027			4.1602	9.1385
41.6996	0.152837	4.56924	13.8505			4.16996	9.17436
41.7973	0.155391	4.59612	13.9077			4.17973	9.21582
41.895	0.158557	4.64241	13.9615			4.1895	9.24573
41.9926	0.157084	4.66026	14.0209			4.19926	9.29143
42.0903	0.162877	4.64868	14.0624			4.20903	9.33325
42.1879	0.163344	4.67736	14.1205			4.21879	9.36733
42.2856	0.156208	4.69989	14.1724			4.22856	9.40637
42.3832	0.13855	4.71822	14.2201			4.23832	9.44253
42.4809	0.141089	4.72727	14.2676			4.24809	9.48267
42.5786	0.14427	4.74274	14.3138			4.25786	9.51445
42.6762	0.152633	4.76377	14.3677			4.26762	9.55554
42.7739	0.154004	4.78045	14.4151			4.27739	9.59404
42.8715	0.153815	4.79799	14.4554			4.28715	9.63279
42.9692	0.142665	4.81837	14.4992			4.29692	9.67275
43.0668	0.141819	4.83615	14.5427			4.30668	9.71366
43.1645	0.138725	4.85858	14.5834			4.31645	9.75284
43.2622	0.138214	4.88178	14.6305			4.32622	9.79978
43.3598	0.153246	4.90064	14.6859			4.33598	9.82853
43.4575	0.161608	4.91932	14.7319			4.34575	9.86848
43.5551	0.172319	4.94267	14.7743			4.35551	9.90072
43.6528	0.179543	4.96094	14.8193			4.36528	9.94038
43.7505	0.180156	4.97857	14.869			4.37505	9.97073
43.8481	0.177938	4.9961	14.9109			4.38481	10.0171
43.9458	0.177675	5.01884	14.9574			4.39458	10.0598
44.0434	0.176464	5.03275	14.9997			4.40434	10.1017
44.1411	0.176668	5.05039	15.0479			4.41411	10.1285
44.2387	0.185687	5.06761	15.0972			4.42387	10.1863
44.3364	0.188095	5.09663	15.1446			4.43364	10.2194
44.434	0.185643	5.12178	15.1949			4.44341	10.2612
44.5317	0.1829	5.14666	15.2433			4.45317	10.2931
44.6294	0.174304	5.1722	15.2948			4.46294	10.3364
44.727	0.16997	5.19432	15.341			4.4727	10.3729
44.8247	0.165227	5.20361	15.3873			4.48247	10.4124
44.9223	0.169065	5.21089	15.4383			4.49223	10.446
45.02	0.167708	5.224	15.4796			4.502	10.4917
45.1176	0.17156	5.24024	15.5259			4.51176	10.525
45.2153	0.175545	5.26078	15.569			4.52153	10.563
45.313	0.171575	5.27743	15.6141			4.5313	10.6041
45.4106	0.167489	5.29813	15.6625			4.54106	10.647
45.5083	0.172378	5.33581	15.7118			4.55083	10.6805
45.6059	0.174479	5.35672	15.7746			4.56059	10.7254
45.7036	0.172407	5.35974	15.8339			4.57036	10.7578
45.8013	0.1748	5.39042	15.8883			4.58012	10.8106
45.8989	0.169459	5.4124	15.9363			4.58989	10.843
45.9966	0.157244	5.43143	15.98			4.59966	10.8942
46.0942	0.17626	5.44553	16.0267			4.60942	10.9215
46.1919	0.181966	5.46245	16.0791			4.61919	10.9682
46.2895	0.178332	5.48463	16.1365			4.62895	11.005
46.3872	0.173487	5.51461	16.1834			4.63872	11.0422
46.4849	0.178843	5.54157	16.2261			4.64848	11.0811
46.5825	0.177456	5.54331	16.2636			4.65825	11.12
46.6802	0.176741	5.56834	16.3116			4.66802	11.1586
46.7778	0.174304	5.59608	16.3562			4.67778	11.1943
46.8755	0.168627	5.61089	16.4023			4.68755	11.2382
46.9731	0.163329	5.6362	16.4466			4.69731	11.2793
47.0708	0.160805	5.64447	16.4897			4.70708	11.32
47.1684	0.160323	5.65413	16.5328			4.71685	11.3586
47.2661	0.179441	5.66797	16.5746			4.72661	11.4091
47.3638	0.179222	5.67771	16.6221			4.73638	11.4382
47.4614	0.175574	5.69735	16.6648			4.74614	11.4775
47.5591	0.165709	5.72291	16.7157			4.75591	11.5181
47.6567	0.156733	5.75607	16.7584			4.76567	11.5629
47.7544	0.163329	5.78231	16.8037			4.77544	11.594
47.852	0.16438	5.8096	16.8499			4.78521	11.6369
47.9497	0.161681	5.82802	16.8938			4.79497	11.6766
48.0474	0.153946	5.84899	16.9412			4.80474	11.7272
48.145	0.153508	5.8719	16.9808			4.8145	11.757
48.2427	0.155376	5.89177	17.0277			4.82427	11.8
48.3403	0.16333	5.91201	17.0765			4.83403	11.8354
48.438	0.161899	5.92584	17.1231			4.8438	11.8811
48.5356	0.164089	5.93963	17.1638			4.85356	11.9144
48.6333	0.159141	5.95746	17.21			4.86333	11.954
48.731	0.147233	5.97199	17.2535			4.8731	11.985
48.8286	0.16098	5.99319	17.2995			4.88286	12.0362
48.9263	0.164351	6.0072	17.3494			4.89263	12.0762
49.0239	0.166774	6.02452	17.3956			4.90239	12.1212
49.1216	0.169328	6.05371	17.4429			4.91216	12.1573
49.2193	0.163651	6.08318	17.4947			4.92192	12.2052
49.3169	0.163767	6.11051				4.93169	12.234
49.4146	0.166102	6.13552				4.94146	12.2805
49.5122	0.165271	6.16559				4.95122	12.3112
49.6099	0.161972	6.1901				4.96099	12.361
49.7075	0.160513	6.20772				4.97075	12.3934
49.8052	0.165869	6.20767				4.98052	12.4424
49.9029	0.173968	6.21699				4.99029	12.4745
50.0005	0.169853	6.23948				5.00005	12.5197
50.0982	0.164803	6.25735				5.00982	12.5537
50.1958	0.162761	6.27972				5.01958	12.5971
50.2935	0.161593	6.30368				5.02935	12.6366
50.3911	0.163884	6.32102				5.03911	12.6803
50.4888	0.165869	6.34669				5.04888	12.7198
50.5864	0.165679	6.36559				5.05865	12.7556
50.6841	0.167387	6.38996				5.06841	12.7952
50.7818	0.163782	6.40865				5.07818	12.833
50.8794	0.159083	6.42692				5.08794	12.8685
50.9771	0.168554	6.44956				5.09771	12.9173
51.0747	0.185964	6.47278				5.10747	12.948
51.1724	0.189321	6.4935				5.11724	12.9879
51.27	0.183513	6.51525				5.127	13.0378
51.3677	0.179543	6.52908				5.13677	13.0777
51.4654	0.17785	6.55253				5.14654	13.1174
51.563	0.178726	6.5719				5.1563	13.1514
51.6607	0.180915	6.59556				5.16607	13.1967
51.7583	0.190415	6.61789				5.17583	13.2371
51.856	0.195027	6.63632				5.1856	13.2833
51.9537	0.197916	6.65937				5.19536	13.3166
52.0513	0.208541	6.67856				5.20513	13.3628
52.149	0.17661	6.70395				5.2149	13.3915
52.2466	0.170889	6.71988				5.22466	13.4384
52.3443	0.172567	6.73549				5.23443	13.4702
52.4419	0.172115	6.75523				5.24419	13.5225
52.5396	0.168773	6.78288				5.25396	13.5573
52.6373	0.16511	6.80655				5.26372	13.5989
52.7349	0.16692	6.82757				5.27349	13.6282
52.8326	0.163738	6.85093				5.28326	13.6785
52.9302	0.167795	6.87671				5.29302	13.717
53.0279	0.17013	6.90137				5.30279	13.7592
53.1255	0.172203	6.92242				5.31255	13.7991
53.2232	0.174537	6.94074				5.32232	13.842
53.3209	0.17264	6.95564				5.33209	13.8771
53.4185	0.175457	6.97515				5.34185	13.9262
53.5162	0.177631	6.99697				5.35162	13.9509
53.6138	0.182579	7.01942				5.36138	13.9992
53.7115	0.182579	7.04615				5.37115	14.0339
53.8091	0.186913	7.06157				5.38091	14.0879
53.9068	0.183527	7.08652				5.39068	14.1083
54.0045	0.180886	7.10732				5.40045	14.1544
54.1021	0.178492	7.12918				5.41021	14.1845
54.1998	0.173983	7.153				5.41998	14.2422
54.2974	0.174537	7.17713				5.42974	14.27
54.3951	0.185322	7.19098				5.43951	14.3125
54.4927	0.196253	7.21109				5.44927	14.349
54.5904	0.188854	7.23242				5.45904	14.4085
54.6881	0.185702	7.25387				5.46881	14.4381
54.7857	0.192254	7.27477				5.47857	14.4738
54.8834	0.188109	7.29725				5.48834	14.5098
54.981	0.18039	7.31817				5.4981	14.5522
55.0787	0.178113	7.34144				5.50787	14.5936
55.1763	0.17013	7.36489				5.51763	14.6318
55.274	0.173647	7.3871				5.5274	14.6716
55.3717	0.169853	7.41362				5.53717	14.7214
55.4693	0.168817	7.4365				5.54693	14.7514
55.567	0.168613	7.45503				5.5567	14.7921
55.6646	0.17032	7.48082				5.56646	14.8419
55.7623	0.169079	7.50396				5.57623	14.8765
55.8599	0.172378	7.52321				5.58599	14.9108
55.9576	0.173574	7.54548				5.59576	14.9426
56.0553	0.173968	7.56058				5.60553	14.9899
56.1529	0.17696	7.58089				5.61529	15.0285
56.2506	0.182155	7.603				5.62506	15.0737
56.3482	0.185629	7.62457				5.63482	15.1017
56.4459	0.188737	7.65238				5.64459	15.1457
56.5435	0.196092	7.67755				5.65435	15.1865
56.6412	0.196545	7.70613				5.66412	15.2378
56.7389	0.201346	7.72809				5.67389	15.2669
56.8365	0.195085	7.74538				5.68365	15.3048
56.9342	0.196457	7.76704				5.69342	15.3338
57.0318	0.192225	7.7841				5.70318	15.3857
57.1295	0.189277	7.80377				5.71295	15.4236
57.2272	0.183425	7.82119				5.72271	15.4643
57.3248	0.178361	7.8465				5.73248	15.5023
57.4225	0.172027	7.86854				5.74225	15.5511
57.5201	0.166511	7.89058				5.75201	15.5826
57.6178	0.167386	7.91832				5.76178	15.6271
57.7154	0.1721	7.94402				5.77154	15.6554
57.8131	0.190138	7.97237				5.78131	15.7068
57.9108	0.193086	7.98365				5.79108	15.7324
58.0084	0.206965	7.9965				5.80084	15.782
58.1061	0.202338	8.01896				5.81061	15.8151
58.2037	0.192984	8.04338				5.82037	15.8595
58.3014	0.194151	8.06664				5.83014	15.8968
58.399	0.202747	8.08639				5.8399	15.9369
58.4967	0.213065	8.10416				5.84967	15.9723
58.5943	0.225367	8.12561				5.85944	16.0225
58.692	0.224696	8.14195				5.8692	16.0473
58.7897	0.211021	8.17072				5.87897	16.0963
58.8873	0.198384	8.20034				5.88873	16.1306
58.985	0.207023	8.22786				5.8985	16.1753
59.0826	0.200397	8.25842				5.90826	16.2039
59.1803	0.188168	8.28403				5.91803	16.2481
59.2779	0.183308	8.30215				5.92779	16.2838
59.3756	0.191422	8.32082				5.93756	16.3217
59.4733	0.190342	8.34231				5.94733	16.3608
59.5709	0.186534	8.36315				5.95709	16.4037
59.6686	0.195042	8.38808				5.96686	16.4422
59.7662	0.211693	8.41186				5.97662	16.4797
59.8639	0.214961	8.42952				5.98639	16.5096
59.9616	0.223412	8.45349				5.99615	16.5505
60.0592	0.221091	8.47697				6.00592	16.5898
60.1569	0.22363	8.49684				6.01569	16.6218
60.2545	0.215239	8.51703				6.02545	16.6703
60.3522	0.203243	8.54432				6.03522	16.711
60.4498	0.202265	8.56481				6.04498	16.7506
60.5475	0.200003	8.58805				6.05475	16.7816
60.6452	0.196603	8.60878				6.06452	16.8285
60.7428	0.1978	8.62963				6.07428	16.86
60.8405	0.196501	8.65516				6.08405	16.898
60.9381	0.192707	8.67439				6.09381	16.936
61.0358	0.19259	8.70245				6.10358	16.9762
61.1334	0.197552	8.72317				6.11334	17.0167
61.2311	0.198894	8.74463				6.12311	17.0653
61.3287	0.196866	8.76582				6.13288	17.0882
61.4264	0.199186	8.78684				6.14264	17.1318
61.5241	0.198106	8.80906				6.15241	17.1614
61.6217	0.198296	8.83184				6.16217	17.2106
61.7194	0.192984	8.85264				6.17194	17.2347
61.817	0.192108	8.87624				6.1817	17.2857
61.9147	0.195976	8.90087				6.19147	17.3096
62.0123	0.200076	8.92161				6.20123	17.3678
62.11	0.197289	8.94387				6.211	17.3864
62.2077	0.198953	8.96878				6.22077	17.4359
62.3053	0.196559	8.99122				6.23053	17.4593
62.403	0.201434	9.01688				6.2403	17.5069
62.5006	0.201944	9.03605
62.5983	0.19942	9.06301
62.696	0.192648	9.08369
62.7936	0.197698	9.10633
62.8913	0.196078	9.13616
62.9889	0.198252	9.16845
63.0866	0.190007	9.1681
63.1842	0.192371	9.17857
63.2819	0.193743	9.21018
63.3796	0.190094	9.2301
63.4772	0.188781	9.2551
63.5749	0.192021	9.28179
63.6725	0.193918	9.29997
63.7702	0.190298	9.32224
63.8678	0.194662	9.34633
63.9655	0.196165	9.37198
64.0631	0.197698	9.39436
64.1608	0.199449	9.42442
64.2585	0.202382	9.44774
64.3561	0.200675	9.47321
64.4538	0.202863	9.50104
64.5514	0.201609	9.52753
64.6491	0.201609	9.54851
64.7468	0.198909	9.57069
64.8444	0.204367	9.59838
64.9421	0.208599	9.61618
65.0397	0.2039	9.63904
65.1374	0.206235	9.66161
65.235	0.209314	9.68224
65.3327	0.208234	9.70878
65.4304	0.206965	9.73003
65.528	0.198967	9.75132
65.6257	0.195319	9.7728
65.7233	0.190445	9.79933
65.821	0.184636	9.82394
65.9186	0.182841	9.8491
66.0163	0.189014	9.87352
66.114	0.202543	9.90292
66.2116	0.216319	9.927
66.3093	0.227381	9.94521
66.4069	0.233759	9.97223
66.5046	0.233627	9.99375
66.6022	0.220201	10.0159
66.6999	0.222668	10.041
66.7976	0.223032	10.0627
66.8952	0.225746	10.0837
66.9929	0.22182	10.1112
67.0905	0.230227	10.136
67.1882	0.226476	10.1569
67.2858	0.231336	10.1815
67.3835	0.235306	10.1998
67.4812	0.22706	10.2233
67.5788	0.220099	10.244
67.6765	0.213167	10.2701
67.7741	0.214481	10.2958
67.8718	0.215443	10.3225
67.9694	0.214802	10.3467
68.0671	0.215414	10.3681
68.1648	0.219208	10.3932
68.2624	0.221807	10.4132
68.3601	0.223047	10.4375
68.4577	0.222828	10.4611
68.5554	0.226301	10.4866
68.653	0.22795	10.5078
68.7507	0.2276	10.5354
68.8484	0.223485	10.5601
68.946	0.225455	10.581
69.0437	0.224141	10.6076
69.1413	0.227046	10.6317
69.239	0.22725	10.6566
69.3366	0.229672	10.6787
69.4343	0.227936	10.6984
69.532	0.226622	10.72
69.6296	0.230826	10.745
69.7273	0.228709	10.7672
69.8249	0.231628	10.7901
69.9226	0.226009	10.8104
70.0202	0.226578	10.8346
70.1179	0.229745	10.858
70.2156	0.224389	10.8831
70.3132	0.229293	10.9131
70.4109	0.225703	10.9377
70.5085	0.228257	10.9625
70.6062	0.230008	10.9888
70.7038	0.228797	11.0086
70.8015	0.228184	11.0326
70.8992	0.218756	11.0569
70.9968	0.21594	11.0787
71.0945	0.211065	11.0993
71.1921	0.223864	11.1243
71.2898	0.239217	11.1487
71.3875	0.246279	11.1722
71.4851	0.259881	11.2038
71.5828	0.256773	11.2229
71.6804	0.255517	11.2469
71.7781	0.256335	11.2738
71.8757	0.255197	11.2987
71.9734	0.254409	11.3188
72.071	0.25146	11.3427
72.1687	0.245872	11.3644
72.2664	0.2398	11.3863
72.364	0.236444	11.4116
72.4617	0.240442	11.4304
72.5593	0.241246	11.4529
72.657	0.240559	11.4779
72.7546	0.24266	11.5084
72.8523	0.23802	11.532
72.95	0.236735	11.5601
73.0476	0.23157	11.5883
73.1453	0.231949	11.6135
73.2429	0.230534	11.6382
73.3406	0.23046	11.6545
73.4382	0.228928	11.6777
73.5359	0.228125	11.7029
73.6336	0.228709	11.722
73.7312	0.229395	11.7475
73.8289	0.22849	11.7813
73.9265	0.235174	11.8096
74.0242	0.235261	11.8339
74.1218	0.236502	11.8591
74.2195	0.237203	11.8834
74.3172	0.229687	11.9058
74.4148	0.228038	11.9233
74.5125	0.230825	11.9491
74.6101	0.231701	11.9726
74.7078	0.235436	11.9972
74.8054	0.238896	12.0222
74.9031	0.240136	12.0435
75.0008	0.236998	12.0687
75.0984	0.234721	12.0922
75.1961	0.231292	12.1165
75.2937	0.236415	12.1351
75.3914	0.24466	12.1666
75.4891	0.25219	12.1855
75.5867	0.254116	12.2096
75.6844	0.251636	12.2304
75.782	0.249198	12.2549
75.8797	0.251416	12.279
75.9773	0.252307	12.3049
76.075	0.250527	12.3251
76.1727	0.251388	12.3514
76.2703	0.242924	12.3804
76.368	0.242092	12.4022
76.4656	0.239859	12.4227
76.5633	0.240312	12.4459
76.6609	0.241172	12.477
76.7586	0.243507	12.4988
76.8563	0.241522	12.5233
76.9539	0.250702	12.5495
77.0516	0.246936	12.5762
77.1492	0.250307	12.6049
77.2469	0.249768	12.6205
77.3445	0.243245	12.6386
77.4422	0.243011	12.6601
77.5399	0.249053	12.6845
77.6375	0.245258	12.7107
77.7352	0.249665	12.7364
77.8328	0.249724	12.7644
77.9305	0.247959	12.7964
78.0281	0.245273	12.8147
78.1258	0.245419	12.8427
78.2234	0.246995	12.8667
78.3211	0.25276	12.8867
78.4188	0.253489	12.9149
78.5164	0.251811	12.9337
78.6141	0.272097	12.951
78.7117	0.282852	12.9764
78.8094	0.270053	13.0047
78.907	0.245682	13.0285
79.0047	0.251519	13.0522
79.1024	0.257255	13.0795
79.2	0.258071	13.1038
79.2977	0.250527	13.1326
79.3953	0.252059	13.1527
79.493	0.257707	13.1799
79.5906	0.261515	13.2041
79.6883	0.260786	13.2302
79.786	0.259268	13.2571
79.8836	0.255182	13.2808
79.9813	0.258554	13.2986
80.0789	0.261049	13.3291
80.1766	0.26477	13.3506
80.2742	0.265544	13.376
80.3719	0.26461	13.4022
80.4696	0.267953	13.4248
80.5672	0.261282	13.4538
80.6649	0.255211	13.4756
80.7625	0.256203	13.5021
80.8602	0.262859	13.5273
80.9579	0.272475	13.5531
81.0555	0.27071	13.5824
81.1532	0.272081	13.5974
81.2508	0.274008	13.63
81.3485	0.267981	13.6589
81.4461	0.268944	13.6886
81.5438	0.269936	13.708
81.6415	0.264799	13.7276
81.7391	0.270724	13.7496
81.8368	0.270272	13.7648
81.9344	0.267354	13.8054
82.0321	0.270432	13.8291
82.1297	0.273877	13.8442
82.2274	0.270302	13.8705
82.3251	0.268317	13.8956
82.4227	0.271396	13.9153
82.5204	0.275788	13.9357
82.618	0.274753	13.9582
82.7157	0.269557	13.9738
82.8133	0.263983	14.007
82.911	0.263764	14.0384
83.0087	0.261268	14.059
83.1063	0.263589	14.0834
83.204	0.266638	14.1095
83.3016	0.272564	14.1351
83.3993	0.278269	14.1597
83.4969	0.281698	14.1761
83.5946	0.283946	14.2101
83.6923	0.283174	14.2324
83.7899	0.275891	14.2582
83.8876	0.271891	14.2791
83.9852	0.265895	14.3105
84.0829	0.266551	14.3347
84.1805	0.264142	14.3586
84.2782	0.26871	14.3814
84.3759	0.272958	14.4107
84.4735	0.275833	14.4342
84.5712	0.275525	14.4578
84.6688	0.279013	14.4674
84.7665	0.284049	14.4985
84.8641	0.281553	14.5338
84.9618	0.286134	14.5483
85.0595	0.28561	14.565
85.1571	0.282064	14.5928
85.2548	0.283114	14.6153
85.3524	0.276941	14.6391
85.4501	0.278547	14.6719
85.5477	0.27303	14.6944
85.6454	0.26979	14.7196
85.7431	0.274271	14.741
85.8407	0.273964	14.7573
85.9384	0.281261	14.7753
86.036	0.275028	14.8098
86.1337	0.281466	14.8369
86.2314	0.28294	14.8644
86.329	0.281276	14.8928
86.4267	0.28018	14.911
86.5243	0.280472	14.9346
86.622	0.275132	14.9585
86.7196	0.27284	14.9823
86.8173	0.275203	15.0016
86.915	0.273949	15.0244
87.0126	0.277846	15.0499
87.1103	0.275875	15.0682
87.2079	0.280209	15.1065
87.3056	0.279598	15.1345
87.4032	0.281319	15.1531
87.5009	0.281451	15.1865
87.5986	0.282443	15.2069
87.6962	0.281203	15.2263
87.7939	0.285537	15.2509
87.8915	0.28774	15.2646
87.9892	0.287783	15.3012
88.0868	0.286397	15.3264
88.1845	0.28812	15.3494
88.2822	0.289624	15.3681
88.3798	0.291097	15.3994
88.4775	0.291768	15.4223
88.5751	0.291696	15.4481
88.6728	0.292849	15.4736
88.7704	0.296861	15.5009
88.8681	0.299869	15.5158
88.9657	0.297811	15.5399
89.0634	0.298671	15.5572
89.1611	0.298919	15.5886
89.2587	0.296307	15.6176
89.3564	0.293417	15.6496
89.454	0.29311	15.6725
89.5517	0.293169	15.6993
89.6493	0.291097	15.7173
89.747	0.291899	15.7453
89.8447	0.289652	15.7669
89.9423	0.290747	15.8042
90.04	0.290046	15.8225
90.1376	0.290353	15.8358
90.2353	0.291271	15.8675
90.3329	0.288849	15.8925
90.4306	0.283887	15.9144
90.5283	0.287463	15.9314
90.6259	0.286281	15.9698
90.7236	0.289243	15.9883
90.8212	0.291812	16.0141
90.9189	0.298715	16.0423
91.0165	0.297342	16.0756
91.1142	0.299488	16.0943
91.2119	0.302538	16.1193
91.3095	0.305792	16.1423
91.4072	0.303677	16.1592
91.5048	0.297765	16.1644
91.6025	0.298481	16.1964
91.7001	0.290309	16.2181
91.7978	0.287595	16.2491
91.8955	0.287097	16.2621
91.9931	0.286762	16.286
92.0908	0.287987	16.3114
92.1884	0.287316	16.3379
92.2861	0.290455	16.3653
92.3838	0.290003	16.3996
92.4814	0.294351	16.4277
92.5791	0.298831	16.4624
92.6767	0.307121	16.4843
92.7744	0.30715	16.5072
92.872	0.314519	16.5254
92.9697	0.315409	16.544
93.0674	0.312784	16.5497
93.165	0.310449	16.5753
93.2627	0.312345	16.5965
93.3603	0.313002	16.6243
93.458	0.303868	16.654
93.5556	0.302087	16.6766
93.6533	0.307296	16.7034
93.751	0.309761	16.7314
93.8486	0.320751	16.7566
93.9463	0.327449	16.7781
94.0439	0.318021	16.8015
94.1416	0.321874	16.8222
94.2392	0.322619	16.845
94.3369	0.3203	16.8719
94.4346	0.327596	16.8881
94.5322	0.333345	16.9106
94.6299	0.336468	16.966
94.7275	0.336439	16.9851
94.8252	0.327304	17.0135
94.9228	0.322282	17.0307
95.0205	0.32739	17.0518
95.1182	0.327699	17.071
95.2158	0.331828	17.1055
95.3135	0.332835	17.1402
95.4111	0.328675	17.1576
95.5088	0.332746	17.2005
95.6064	0.329772	17.2229
95.7041	0.310141	17.2318
95.8018	0.305034	17.2357
95.8994	0.31506	17.242
95.9971	0.324546	17.2685
96.0947	0.329361	17.3061
96.1924	0.324151	17.3257
96.29	0.319831	17.3454
96.3877	0.309324	17.3688
96.4854	0.307865	17.3873
96.583	0.304436	17.4214
96.6807	0.305384	17.4515
96.7783	0.305997	17.4858
96.876	0.305998
96.9736	0.30194
97.0713	0.311689
97.169	0.310697
97.2666	0.316957
97.3643	0.313119
97.4619	0.317206
97.5596	0.32078
97.6572	0.322225
97.7549	0.32383
97.8526	0.328325
97.9502	0.329696
98.0479	0.324532
98.1455	0.320532
98.2432	0.3102
98.3408	0.311586
98.4385	0.312389
98.5362	0.312171
98.6338	0.308916
98.7315	0.309718
98.8291	0.313381
98.9268	0.320022
99.0245	0.319321
99.1221	0.323306
99.2198	0.323786
99.3174	0.324093
99.4151	0.32675
99.5127	0.327843
99.6104	0.322094
99.7081	0.324692
99.8057	0.321029
99.9034	0.323948

## Sheet: Supp Fig 13
Panel a				Panel b				Panel c				Panel d				Panel e				Panel f				Panel g
Time courses of dATP hydrolysis (WT)				Time courses of dATP hydrolysis (R164A)				Time courses of dATP hydrolysis (H215A)				Time courses of dATP hydrolysis (R366A)				Time courses of dATP hydrolysis (Q375A)				Time courses of dATP hydrolysis (Q375N)				Rates of dATP hydrolysis
Time (s)	Amount of dATP / nmol	Amount of dA / nmol		Time (s)	Amount of dATP / nmol			Time (s)	Amount of dATP / nmol			Time (s)	Amount of dATP / nmol	Amount of dA / nmol		Time (s)	Amount of dATP / nmol	Amount of dA / nmol		Time (s)	Amount of dATP / nmol	Amount of dA / nmol
0	300	0		0	300			0	300			0	300	0		0	300	0		0	300	0		wt	0.767993	0.873519	0.951041
101	251.4	44.3		140	300.541			174	298.06			132	301.358	1.26491		140	289	4.039		150	300.8	5.494		Q375A	0.06545	0.051775	0.04865
131	236.5	50.8		170	298.45			264	300.437			162	299.611	1.6167		170	291.9	10.79		180	292.2	3.597		Q375N	0.036025	0.03635	0.0407
161	228.1	74.2		200	301.576			354	298.08			192	300.86	1.42616		200	281.7	9.329		210	293.7	2.163		R366A	0.00111544	0.003	0.00383333
191	212.6	87.7		230	299.433			444	301.196			222	298.171	3.42501		230	291.5	13.98		240	297.8	9.631		H215A	0
221	196.3	102		260	302.027			534	302.946			252	299.494	1.74556		260	286.5	18.76		270	289.5	13.31		R164A	0
251	180.1	113.7		290	303.894			624	302.514			282	297.137	0.741749		290	280.7	20.24		300	291.7	15.25
281	167.7	126.7		320	301.881			714	303.196			312	301.952	1.48989		320	277.6	22.88		330	293.2	12.57
311	157.9	139.7		350	297.641			804	299.806			342	297.455	2.88476		350	280.4	24.82		360	287.4	12.97
341	135.9	163.6		380	298.793			894	299.868			372	297.146	2.83475		380	279.3	28.57		390	288.7	16.17
371	127.6	170.9		410	300.616			984	301.34			402	299.417	2.65072		410	262.4	40.68		420	287.4	21.92
401	110.1	183.4		440	301.033			1074	299.8			432	298.465	1.71272		440	275.2	31.54		450	282.7	21.69
431	94	198.4		470	297.417			1164	300.994			462	295.347	1.23755		470	264.8	36.03		480	286	23.17
461	89.8	209.4		500	300.275			1254	299.87			492	294.028	2.70263		500	260.3	40.41		510	284.7	22.83
491	70.7	223.1		530	305.044			1344	303.638			522	296.335	4.57171		530	261.3	39.96		540	276.5	20.47
521	64.7	230.4		560	297.088			1434	302.163			552	296.693	2.72673		560	263.1	39.67		570	276	22.24
551	56.4	243.6		590	302.315			1524	303.405			582	299.247	4.3843		590	258.7	45.11		600	274.9	24.28
581	45.7	252.1		620	300.702			1614	300.063			612	291.807	2.64416		620	246.2	47.61		630	280.7	23.76
611	40.4	258.1		650	300.726			1704	306.268			642	295.655	2.00821		650	259	51.52		660	276.3	31.37
641	31.5	262.5		680	300.229			1794	299.349			672	298.82	5.05672		680	262.2	49.15		690	276.5	32.67
671	25.5	268.2		710	302.806			1884	301			702	292.541	5.7527		710	248.1	58.47		720	273	28.67
701	21	272.8		740	305.575			1974	298.117			732	293.537	5.04397		740	252.4	54.23		750	271.8	34.04
731	13.3	276.1		770	299.539			2064	300.406			762	293.11	6.14166		770	241.7	58.54		780	266.8	33.11
761	14.6	283.8		800	300.991			2154	302.35			792	292.377	6.80331		800	242.7	57.17		810	269.1	34
791	15.1	283.2		830	301.096			2244	299.57			822	294.254	6.17753		830	243.1	63.83		840	272.1	37.68
821	10.5	283.1		860	301.729			2334	302.976			852	291.611	5.63938		860	238.1	62.11		870	265.1	36.04
851	12.2	288.1		890	302.294			2424	303.957			882	292.929	6.37182		890	237.8	70.66		900	261.5	40.15
881	12.7	286.4		920	302.787			2514	301.459			912	290.657	6.75465		920	226.7	71.07		930	261.4	39.23
911	7.4	289.8		950	302.721			2604	300.117			942	291.676	6.028		950	236	76.99		960	258.7	40.6
941	8.6	290.1		980	300.479			2694	302.424			972	293.603	6.47553		980	224.8	77.13		990	260.6	44.37
				1010	302.108			2784	302.763			1002	291.261	6.6853		1010	222.7	80.84		1020	263.4	46.05
				1040	301.525			2874	302.021			1032	294.662	8.04204		1040	215.7	78.06		1050	256.5	47.16
				1070	301.587			2964	300.965			1062	290.666	7.02784		1070	219.7	81.16		1080	252.8	44.6
				1100	299.166			3054	300.359			1092	291.029	5.04758		1100	217.3	88.25		1110	257.6	49.28
				1130	304.011			3144	297.487			1122	288.833	6.27262		1130	219.7	86.2		1140	252.5	48.63
				1160	300.683			3234	301.074			1152	289.008	8.02097		1160	210.6	89.91		1170	251.1	53.07
				1190	301.145			3324	301.279			1182	290.021	8.95063		1190	212.2	89.07		1200	252.9	50.11
				1220	306.352			3414	299.986			1212	290.71	7.41032		1220	210.9	90.19		1230	250.2	50
				1250	301.949			3504	303.202			1242	291.534	7.9687		1250	205.6	90.9		1260	248.2	54.3
				1280	300.938			3594	302.063			1272	290.449	7.50177		1280	211.4	95.24		1290	248.4	56.06
				1310	299.794			3684	300.567			1302	290.204	7.33074		1310	205.5	99.57		1320	246.6	59.01
				1340	301.344							1332	288.834	9.12241		1340	191	97.78		1350	248.8	61.66
				1370	304.553							1362	291.545	9.42132		1370	198.9	107.4		1380	242.2	60.93
				1400	304.841							1392	286.975	6.60775		1400	200.7	106.1		1410	242.9	56.98
				1430	301.446							1422	287.48	9.32278		1430	205.1	105.8		1440	243.3	63.24
				1460	302.315							1452	292.762	9.86268		1460	190.4	108		1470	240.9	61.73
				1490	300.403							1482	286.511	9.69858		1490	186.8	118.6		1500	235.5	66.95
				1520	301.685							1512	287.943	11.5614		1520	196.1	117.1		1530	232.2	71.03
				1550	300.56							1542	288.282	11.506		1550	186.2	114.6		1560	237.5	66.27
				1580	303.306							1572	288.34	11.9933		1580	183.4	126.1		1590	233.6	65.22
				1610	298.108							1602	286.855	9.68848		1610	180.9	122.3		1620	235.8	69.52
				1640	304.233							1632	288.183	13.5447		1640	183.4	122.7		1650	230.5	74.71
				1670	301.395							1662	288.544	10.1761		1670	178.3	124.6		1680	229.8	73.31
				1700	305.047							1692	286.183	9.05703		1700	169.2	128		1710	234.7	73.72
				1730	301.742							1722	287.317	9.4228		1730	172.4	127.4		1740	221.3	75.07
				1760	301.999							1752	287.331	9.57908		1760	172.4	135		1770	228.5	76.15
				1790	301.663							1782	285.889	11.3373		1790	165.6	142		1800	224.2	73.67
				1820	303.382							1812	287.328	12.7529		1820	169.7	131.8		1830	224.4	79.4
				1850	303.291							1842	283.063	11.1998		1850	160.9	129.1		1860	218.1	80.16
				1880	302.602							1872	284.412	12.7692		1880	161.2	140.5		1890	222.9	82.28
				1910	302.951							1902	282.268	12.6346		1910	161.5	144.3		1920	216.4	84.81
				1940	299.982							1932	285.305	12.2974		1940	161.5	140.8		1950	219.6	86.3
				1970	302.038							1962	284.9	13.2417		1970	150.4	151.5		1980	220.2	88.02
				2000	301.241							1992	286.089	13.49		2000	154.5	145.7		2010	216.4	82.3
				2030	302.296							2022	284.777	12.968		2030	148.1	152.5		2040	215.8	87.44
				2060	302.11							2052	284.215	13.5133		2060	149	148.6		2070	215	92.96
				2090	300.227							2082	281.236	13.025		2090	145.9	157.4		2100	212.6	93.49
				2120	303.247							2112	282.3	12.7179		2120	144.7	151.9		2130	206.6	87.77
				2150	301.878							2142	284.44	13.3909		2150	138.3	161.3		2160	211.4	93.57
				2180	303.364							2172	284.206	12.6761		2180	147.3	159.2		2190	208.6	97.67
				2210	303.113							2202	285.881	12.4132		2210	140.3	156.2		2220	206.9	97.35
				2240	304.286							2232	281.891	13.2578		2240	143.7	168.3		2250	207.2	91.9
				2270	303.964							2262	282.04	13.5494		2270	132.8	163.8		2280	200.4	93.35
				2300	300.56							2292	283.633	12.6403		2300	129.8	169		2310	198.6	96.26
				2330	307.327							2322	279.817	12.3101		2330	134.5	164.7		2340	200.6	102.5
				2360	303.29							2352	282.889	13.9023		2360	129	167		2370	200	106.2
				2390	306.092							2382	282.676	14.3528		2390	126.6	174.8		2400	194.5	102.7
				2420	302.607							2412	280.304	13.245		2420	137.6	174.9		2430	199.9	105
				2450	300.352							2442	281.801	13.8661		2450	128.7	172.8		2460	194.2	103.9
				2480	304.085							2472	282.059	14.9083		2480	127.8	172.9		2490	202.4	107
				2510	301.9							2502	280.113	18.5029		2510	118.6	181		2520	195.1	104.2
				2540	301.443							2532	279.359	16.7403		2540	116.3	182.2		2550	197	109.1
				2570	302.085							2562	279.48	15.3953		2570	123.2	184.4		2580	200.5	112.6
				2600	304.263							2592	279.848	15.0852		2600	126.5	186.2		2610	192.8	110
				2630	304.163							2622	279.712	17.1927		2630	118.8	183		2640	188.1	104.6
				2660	300.372							2652	280.508	16.3693		2660	119.1	183.7		2670	191	111.9
				2690	305.509							2682	279.697	15.8428		2690	116.3	186.5		2700	186.5	113.2
				2720	303.998							2712	277.357	15.4196		2720	113.5	191.8		2730	183.3	114.9
				2750	300.733							2742	279.148	16.3478		2750	109.9	199.6		2760	189.4	111.5
				2780	300.366							2772	280.851	16.8745		2780	109.8	194.8		2790	179.1	122.8
				2810	303.82							2802	277.704	16.4909		2810	117.5	199.8		2820	178.7	122.2
				2840	302.356							2832	280.177	18.4299		2840	113.8	190.6		2850	185.9	119.5
				2870	302.743							2862	276.868	18.3339		2870	102.3	199.1		2880	184.4	125.8
				2900	304.069							2892	277.57	19.3071		2900	110.7	204.6		2910	179.1	124
				2930	301.726							2922	278.274	17.7191		2930	104.1	203.1		2940	182.7	121.2
				2960	300.035							2952	281.162	17.0326		2960	108.3	203.2		2970	181.2	123.7
				2990	302.045							2982	277.854	18.2579		2990	96.34	198.3		3000	177.9	127.3
				3020	302.276							3012	279.878	20.2471		3020	96.69	203.7		3030	174	127.4
				3050	301.916							3042	279.859	17.9902		3050	92.9	205.2		3060	175	128.1
				3080	301.335							3072	276.998	16.4915		3080	93.83	207.7		3090	172.4	135.8
				3110	298.278							3102	276.147	19.6519		3110	97.35	206.2		3120	168.2	130.7
				3140	302.458							3132	274.476	18.4464		3140	96.81	205.3		3150	169.9	130.9
				3170	301.611							3162	275.384	20.1004		3170	91.81	213.1		3180	168.4	134.1
				3200	304.018							3192	276.607	17.7842		3200	96.39	215.6		3210	165.5	132.6
				3230	303.806							3222	274.472	20.1777		3230	86.42	211.2		3240	166.5	134.9
				3260	302.665							3252	273.09	18.0928		3260	92.38	213.5		3270	160.4	141.9
				3290	302.48							3282	274.44	18.1927		3290	88.96	211.5		3300	162.4	137
				3320	300.31							3312	274.651	20.6506		3320	89.09	213.7		3330	162.8	136.7
				3350	303.398							3342	273.872	21.8915		3350	84.4	221.9		3360	160.7	143.6
				3380	302.796							3372	272.798	19.1426		3380	83.7	217.8		3390	159.3	142.4
				3410	305.453							3402	271.161	20.8949		3410	90.61	224.2		3420	161	145.9
				3440	300.501							3432	271.986	20.5417		3440	80.45	223.8		3450	160.3	147
				3470	302.143							3462	274.05	21.8201		3470	87.27	224		3480	159.8	147.7
				3500	302.799							3492	273.712	20.9926		3500	83.02	230		3510	153.9	145.2
				3530	303.378							3522	274.793	22.5897		3530	76.72	216.7		3540	150.5	150.2
				3560	303.21							3552	270.909	22.0979		3560	83.77	225.4		3570	155	149.5
				3590	301.054							3582	274.559	21.1932		3590	75.76	222.8		3600	152.7	151.4
				3620	303.974							3612	273.407	20.9109		3620	73.23	228.7		3630	151.3	153.8
				3650	306.569							3642	271.492	21.5201		3650	90.06	229.3		3660	142	150.7
				3680	302.653							3672	271.818	22.5093		3680	72.1	230.3		3690	150.2	160.7
				3710	305.927							3702	273.03	22.5067		3710	80.63	230.1		3720	144.9	157.7
				3740	302.705							3732	274.528	20.0695		3740	66.89	230.1		3750	146.9	161.4
												3762	271.05	20.4476		3770	69.84	234.1		3780	141.6	157.1
												3792	269.489	22.2935		3800	80.61	230.6		3810	148.3	160.5
												3822	273.618	22.6055		3830	75.29	229.8		3840	140.3	163.8
												3852	271.023	22.528		3860	66.65	234.7		3870	139.7	165.4
												3882	271.053	21.6643		3890	66.77	231.1		3900	139.2	166.7
												3912	267.233	20.8431		3920	75.7	239.8		3930	136.9	164.9
												3942	271.867	23.6746		3950	60.6	241.6		3960	135.9	163.9
																3980	65.67	238.2		3990	134.7	167.4
																4010	71.31	244.6		4020	129.3	164.9
																4040	56.12	243.2		4050	134.1	168.6
																4070	67.55	242.9		4080	129.8	175.4
																4100	67.38	235.1		4110	124.9	171.6
																4130	62.21	238.4		4140	127.1	169.6
																4160	69.39	252.9		4170	124.5	175.1
																4190	69.02	245		4200	117.9	178.5
																4220	66.22	240.9		4230	122.7	179.8
																4250	71.7	247		4260	123.8	176.2
																4280	59.29	242.6		4290	122.3	183.2
																4310	60.08	242.7		4320	119.7	179.1
																4340	61.59	242.5		4350	115.5	186
																4370	64.31	244.7		4380	123.2	183.4
																4400	48.98	244.8		4410	119.1	182.2
																4430	55.47	246.4		4440	114.6	186.3
																4460	56.35	251.5		4470	119.3	189
																4490	46.57	240.3		4500	110	189.8
																4520	55.11	249.1		4530	111.9	187.8
																4550	55.84	253.8		4560	114.7	193.4
																4580	62.13	250		4590	111.9	189.9
																4610	53.18	254.8		4620	113.6	193.7
																4640	59.3	249.9		4650	107.4	194.8
																4670	52.87	250.9		4680	102.3	190.2
																4700	53.27	249.2		4710	101.7	197.6
																4730	47.85	254.6		4740	107.5	197.4
																4760	49.15	259.9		4770	100.2	197
																4790	57.98	254.5		4800	106.2	200.1
																4820	57.83	252.8		4830	101.8	200.6
																4850	47.6	254.3		4860	99.78	204.7
																4880	59.54	251.1		4890	98.26	205.5
																4910	48.8	252.3		4920	98.39	206.9
																4940	56.26	256.4		4950	98.61	208
																4970	45.52	256.4		4980	94.44	208.1
																5000	42.16	256.5		5010	100.7	207.4
																5030	52.39	252.3		5040	95.11	207.8
																5060	49.91	258		5070	94.1	207.8
																5090	48.24	262.9		5100	90.22	208.6
																5120	40.81	255.7		5130	87.91	209.3
																5150	52.46	252.2		5160	89.79	215.2
																5180	41.45	259.4		5190	87.66	216.1
																5210	43.7	261.3		5220	93.76	213.4
																5240	47.16	251		5250	89.64	219.2
																5270	49.63	254.3		5280	89.3	212.8
																5300	45.09	263.7		5310	83.03	215.7
																5330	37.34	262.2		5340	83.8	219
																5360	41.64	260.5		5370	83.15	221.9
																5390	46.65	257.5		5400	79.01	218.6
																5420	50.27	258.4		5430	75.79	220.4
																5450	45.08	260.5		5460	82.76	223.4
																5480	44.27	261.3		5490	77.29	227.3
																5510	42.89	265.5		5520	79.63	225.7
																5540	38.23	261.6		5550	82.62	227.9
																5570	37.86	258.7		5580	77.77	226.9
																5600	46.74	258.4		5610	71.85	226.5
																5630	39.7	263.2		5640	76.47	228.6
																5660	43.87	260.7		5670	73.04	229.4
																5690	45.1	256.3		5700	73.8	228.5
																5720	44.26	266.7		5730	69.23	232
																5750	32.62	267.8		5760	70.39	235.3
																5780	36.92	261.1		5790	65.66	233.3
																5810	37.07	259.7		5820	65.59	234
																5840	41.08	271.2		5850	67.71	232.9
																5870	40.34	270.4		5880	73.22	239
																5900	38.01	267.4		5910	68.83	238.5
																5930	41.25	263.9		5940	66.93	240.4
																5960	33.73	272.6		5970	65.27	242.9
																5990	41.49	270.8		6000	64.76	235
